# Supplementary material for: Delayed development induced by toxicity to the host can be inherited by a bacterial-dependent, transgenerational effect
Source: Front Genet. 2014 Feb 25;5:27. doi: 10.3389/fgene.2014.00027 (PMC3933808; doi:10.3389/fgene.2014.00027)
Supplement: Supplementary Data Sheet 2 — Summary of 16S deep-sequencing results of gut samples of G418 exposed and non-exposed larvae. Samples were extracted from third instar hairy::neoGFP larvae. Data is represented as the normalized percent of reads mapped to a Greengenes Database annotation (for bacterial abundance >1%). The 16S ribosomal RNA sequence of each Greengenes annotation was associated with known bacteria by calculating the respective sequence homology using RDP classification (http://rdp.cme.msu.edu/tutorials/classifier/RDPtutorial_RDP-CLASSIFIER.html). [file DataSheet2.XLSX]

## Sheet: IlluminaResults_bacteria_2.xls
GenBank ACCESSION	GreenGenes' header	G418 400 F1 Repeat 1 (%)	No G418 F1 Repeat 1 (%)	G418 400 F1 Repeat 2 (%)	No G418 F1 Repeat 2 (%)	RDP classification
NC_002978.6	Wolbachia endosymbiont Drosophila melanogaster str. wMel	58	42	33	36	Root[100%] Bacteria[100%] "Proteobacteria"[100%] Alphaproteobacteria[100%] Rickettsiales[100%] Anaplasmataceae[100%] Anaplasma[95%]
CP002222.1	Lactobacillus subsp. plantarum str. ST-III	19	15	20	16	Root[100%] Bacteria[100%] Firmicutes[100%] Bacilli[100%] Lactobacillales[100%] Lactobacillaceae[100%] Lactobacillus[100%]
CP002222.1	Lactobacillus subsp. plantarum str. ST-III	15	7	10	8	Root[100%] Bacteria[100%] Firmicutes[100%] Bacilli[100%] Lactobacillales[100%] Lactobacillaceae[100%] Lactobacillus[100%]
AY675256.1	Lactobacillus plantarum str. LP3	9	22	36	21	Root[100%] Bacteria[100%] Firmicutes[100%] Bacilli[100%] Lactobacillales[100%] Lactobacillaceae[100%] Lactobacillus[100%]
GQ359861.1	Acetobacter sp. str. 3-C-2	"-"	14	"-"	19	Root[100%] Bacteria[100%] "Proteobacteria"[100%] Alphaproteobacteria[100%] Rhodospirillales[100%] Acetobacteraceae[100%] Acetobacter[100%]
