# Supplementary material for: Delayed development induced by toxicity to the host can be inherited by a bacterial-dependent, transgenerational effect
Source: Front Genet. 2014 Feb 25;5:27. doi: 10.3389/fgene.2014.00027 (PMC3933808; doi:10.3389/fgene.2014.00027)
Supplement: Supplementary Data Sheet 3 — Summary of microarray analyses of mRNA profiles in the proventriculus of bacterial depleted and untreated flies. mRNA was extracted from the proventriculi of hairy::neoGFP third instar larvae that hatched from dechorionated and sterilized eggs or from untreated eggs. Genome-wide profiles were analyzed using affymetrix microarrays. Data represented as log2 fold-change difference between bacterial depleted and untreated larvae in two biological replicates. [file DataSheet3.XLS]

## Sheet: Sheet1
Probe Set ID	Representative Public ID	Gene Title	Gene Symbol	untreated (rep 1)	bacterial depleted (rep 1)	untreated (rep 2)	bacterial depleted (rep 2)	rep1 bacterial depleted vs. untreated (log2)	rep2 bacterial depleted vs. untreated (log2)
1616608_a_at	CG9042-RB	5' gene	Gpdh	7.47695	8.09137	6.79467	6.7557	0.614421	-0.03897
1622892_s_at	CG7163-RA	CG33057 /// monkey king protein	CG33057 /// mkg-p	7.78461	7.66343	7.5184	7.73075	-0.121175	0.212353
1622893_at	CG16844-RA	Immune induced molecule 3 /// Ribosomal protein S10b	IM3 /// RpS10b	3.34796	3.32515	3.3675	3.24448	-0.02281	-0.123021
1622894_at	CG15120-RA	CG15120	CG15120	7.37409	6.3481	7.00737	6.86566	-1.02599	-0.141708
1622895_at	CG32075-RA	CG32075	CG32075	6.53496	6.49866	6.45447	6.46281	-0.0363	0.008337
1622896_at	CG13848-RA	CG13848	pinta	9.07387	8.90855	9.9962	9.99417	-0.165324	-0.002023
1622897_at	CG2328-RA	even-skipped	eve	4.80658	4.78033	4.69363	4.86541	-0.026253	0.171776
1622898_a_at	CG4247-RA	--- /// mitochondrial ribosomal protein S10	CG34316 /// mRpS10	7.43301	7.23297	7.57764	7.49666	-0.200046	-0.080974
1622899_at	CG3945-RA	Rad9	Rad9	3.53364	3.48418	3.68579	3.55672	-0.049459	-0.129068
1622900_at	CG30330-RA	Gustatory receptor 59d	Gr59d	3.21879	3.16204	3.37232	3.32731	-0.05675	-0.045016
1622901_at	CG9993-RA	CG9993	CG9993	4.10498	4.06446	3.71787	3.88875	-0.040518	0.17088
1622902_at	CG6641-RA	Pheromone-binding protein-related protein 5	Pbprp5	3.63205	3.79498	3.61423	3.61905	0.162935	0.004821
1622903_s_at	CG1841-RB	Transport and Golgi organization	Tango10	7.34305	7.13793	7.24278	7.43728	-0.205126	0.194494
1622904_at	CG5747-RA	misfire	mfr	4.39324	4.19819	3.93618	4.04005	-0.195055	0.103874
1622905_at	S.C3L002615	---	---	3.03197	2.90575	3.15691	3.03095	-0.126218	-0.125959
1622906_at	CG13200-RA	CG9027	CG9027	7.54636	7.68787	7.82018	7.59466	0.141509	-0.225521
1622907_at	CG5189-RA	CG30120 /// CG5189	CG30120 /// CG5189	8.51821	8.46765	8.54159	8.6203	-0.050559	0.078714
1622908_a_at	CG10962-RA	CG10962	CG10962	11.0071	10.6703	10.3453	11.2314	-0.33678	0.88611
1622909_at	CG2699-RA	dPI 3-kinase	Pi3K21B	10.6936	10.5393	10.5596	10.6848	-0.15432	0.12518
1622910_at	Dm.3R.39558.0	---	---	3.20731	3.23506	3.17238	3.17956	0.027752	0.007175
1622911_at	S.CX000516	---	---	2.85084	2.90862	2.97615	2.93197	0.057787	-0.044178
1622912_at	CG6492-RA	Ucp4A	Ucp4A	6.06294	6.07053	5.99965	6.22574	0.00759	0.22609
1622913_a_at	CG3682-RB	PIP5K59B	PIP5K59B	4.54235	4.44808	4.46865	4.53539	-0.094277	0.066744
1622914_at	HDC16025	---	---	4.2015	4.25495	4.3069	4.30572	0.053455	-0.001185
1622915_at	CG16991-RA	Tetraspanin 66A	Tsp66A	3.71572	3.90026	3.98125	3.67145	0.184545	-0.309795
1622916_at	CG11581-RA	CG11581	CG11581	4.9938	5.20004	5.14896	4.89854	0.206246	-0.250419
1622917_a_at	CG32308-RA	--- /// --- /// ---	CG42355 /// CG42356 /// CG42357	3.26076	3.46843	3.49904	3.42288	0.207665	-0.076158
1622918_at	CT32533	---	---	2.89165	3.03975	3.1267	2.95597	0.148094	-0.170729
1622919_at	CG14640-RA	CG14640	TwdlV	3.98886	4.10681	4.00748	4.0062	0.117943	-0.001286
1622920_at	CG7875-RA	Cosens-Manning mutant	trp	3.12174	3.52046	3.313	3.53932	0.398724	0.22632
1622921_at	CG32022-RA	CG32022	CG32022	7.5516	7.55506	7.75474	7.65468	0.003455	-0.100058
1622922_at	CG31209-RA	CG34139	CG34139	3.70458	3.77394	3.77754	3.72745	0.069358	-0.050093
1622923_at	CG10382-RA	wrapper	wrapper	3.45005	3.36186	3.47059	3.35046	-0.088191	-0.120128
1622924_at	CG18540-RA	CG18540	CG18540	4.04396	3.99077	4.23761	3.96675	-0.053194	-0.270855
1622925_at	CG15319-RB	CREB binding protein	nej	7.2378	7.33404	7.25789	7.25773	0.096242	-0.000161
1622926_at	CG5776-RA	CG5776	CG5776	4.97145	4.87214	5.01001	5.12404	-0.099315	0.114032
1622927_at	CG8642-RA	CG8642	CG8642	4.33443	4.53352	4.23659	4.51091	0.199092	0.274321
1622928_at	CG7940-RA	CG7940	Arp5	6.89101	6.70003	6.71561	6.72658	-0.190972	0.010973
1622929_at	CG31222-RA	CG31222	CG31222	3.55233	3.51345	3.43772	3.48736	-0.038872	0.04964
1622930_a_at	CG1957-RA	CG1957	CG1957	6.99682	6.86247	7.02419	6.91243	-0.134356	-0.111767
1622931_at	CG5146-RA	CG5146 /// CG5146 /// CG5146 /// CG5146 /// GA18689 /// CG5146 /// CG5146 /// CG5146 /// CG5146	CG5146 /// DanaCG5146 /// DereCG5146 /// DperCG5146 /// DpseGA18689 /// DsecCG5146 /// DsimCG5146 /// DwilCG5146 /// DyakCG5146	6.78708	6.49036	6.66181	6.67416	-0.296725	0.012354
1622932_s_at	CG32858-RC	fascin	sn	10.3069	10.2147	9.73848	9.93862	-0.09221	0.200145
1622933_at	CG10344-RB	CG10344	CG10344	5.07284	5.17817	4.91695	5.13834	0.105328	0.221389
1622934_at	CG17170-RC	lethal3Des	su(f)	5.22001	5.31614	5.01215	5.16515	0.096139	0.152991
1622935_at	CT31960	CG12828	CG12828	4.23454	4.29221	4.22354	4.28278	0.057662	0.059246
1622936_at	HDC20601	---	---	3.68576	3.31916	3.35798	3.4387	-0.366601	0.080721
1622937_at	CG13698-RB	CG13698	CG13698	7.75582	7.55293	7.87182	7.84826	-0.20289	-0.023554
1622938_at	CG17506-RA	---	---	3.56132	3.69702	3.61908	3.79103	0.135702	0.171955
1622939_at	CG13387-RA	Exportin	emb	9.96438	9.85247	9.92222	9.78289	-0.111901	-0.139331
1622940_at	CG12698-RA	CG12698	CG12698	3.84286	3.69205	4.33987	3.78723	-0.150806	-0.552647
1622941_at	CG17765-RA	CG17765	CG17765	10.4776	10.6319	10.3413	10.3849	0.1543	0.04362
1622942_at	CG31959-RB	CG31959	CG31959	3.92753	3.88666	3.58624	3.7754	-0.040872	0.189158
1622943_s_at	CG2371-RA	CG2371	CG2371	6.43194	6.39839	6.17306	6.26121	-0.033544	0.088151
1622944_at	CG8735-RA	CG8735	CG8735	7.90712	8.07997	8.03972	7.895	0.172856	-0.144722
1622945_a_at	CG12141-RA	Lysyl-tRNA synthetase	Aats-lys	7.5432	7.37395	7.70956	7.48425	-0.169246	-0.225315
1622946_at	CG6908-RA	CG6908	CG6908	11.5675	11.2956	10.9854	11.6995	-0.27184	0.71408
1622947_s_at	CG6647-RA	Voltage-dependent anion-selective channel	porin	10.176	10.1783	10.2924	10.1207	0.00233	-0.1716
1622948_at	CG17721-RA	CG17721	CG17721	8.20459	7.89723	8.21622	8.00937	-0.307359	-0.206843
1622949_at	CG12212-RA	hindsight	peb	8.58487	8.56516	9.05797	9.24581	-0.019708	0.18784
1622950_a_at	CG10069-RA	CG10069	CG10069	10.3564	10.2537	10.0174	10.2276	-0.10269	0.21016
1622951_at	S.C3L002005	---	---	3.13261	3.02824	3.04327	3.06152	-0.10437	0.018251
1622952_at	CG10332-RA	---	---	5.33853	5.44328	5.41514	5.17487	0.104747	-0.24027
1622953_at	Dm.X.52900.0	---	---	3.2627	3.41999	3.30948	3.20766	0.157291	-0.101822
1622954_at	HDC14228	---	---	4.13866	4.17884	4.13588	4.13538	0.040179	-0.0005
1622955_at	Dm.3L.24197.0	---	---	3.58798	3.96064	3.66925	3.85766	0.372655	0.188408
1622956_at	CG31542-RA	CG31542	CG31542	3.56391	3.45583	3.97623	3.55405	-0.108079	-0.422183
1622957_s_at	CG8364-RB	Rep3	Rep3	3.42971	3.05048	3.44339	3.24556	-0.379227	-0.197831
1622958_at	CG30288-RA	CG30288	CG30288	4.7139	4.9547	5.81422	5.32276	0.240804	-0.491459
1622959_at	CG12928-RA	CG12928	CG12928	5.13966	5.00248	4.93668	5.04511	-0.137182	0.108426
1622960_at	CG14902-RA	caspase-3 protein	decay	10.7555	11.0094	10.6541	10.8872	0.25383	0.2331
1622961_at	CG40162-RA	CG40162	CG40162	3.31702	3.60946	3.52459	3.5166	0.292445	-0.007987
1622962_a_at	CG17221-RB	CG17221	CG17221	5.98839	5.83643	5.97989	6.21386	-0.151957	0.233962
1622963_at	HDC02721	---	---	3.44191	3.6653	3.69261	3.46614	0.22339	-0.22647
1622964_at	Dm.2L.1828.0	CG11053	CG34345	3.65842	3.75929	3.61426	3.61888	0.100865	0.004623
1622965_s_at	HDC06796	---	---	3.3623	3.08128	3.00435	3.3038	-0.281023	0.299444
1622966_at	CG15527-RA	Ribosomal protein S28a	RpS28a	5.77512	5.60537	5.58889	5.63818	-0.169751	0.049286
1622967_at	S.C3L002813	---	---	4.29279	3.9531	3.82615	3.91109	-0.339691	0.084935
1622968_at	CG1422-RA	p115	p115	8.51578	8.47028	8.30602	8.43052	-0.045506	0.124491
1622969_at	CG30484-RA	CG30484	CG30484	2.81504	2.9007	2.91945	2.86484	0.085661	-0.054608
1622970_at	CG32384-RA	formin 3	form3	8.33964	8.28441	8.46422	8.19167	-0.055231	-0.272548
1622971_at	CG15087-RA	CG15087	CG15087	6.62722	6.50154	6.48687	6.78951	-0.125678	0.302634
1622972_at	HDC01530	---	---	4.57384	4.67969	4.54299	4.64886	0.105849	0.105869
1622973_at	CG8031-RA	CG8031	CG8031	11.033	10.7163	10.7023	11.008	-0.31674	0.3057
1622974_at	CG4000-RA	CG4000	CG4000	4.09281	4.26267	4.14296	3.95737	0.169857	-0.185591
1622975_at	CG13477-RA	CG13477	CG13477	3.40884	3.56947	4.64029	3.59981	0.160627	-1.04048
1622976_at	CG32491-RB	Modifier67.2	mod(mdg4)	5.12293	4.71554	5.12108	5.05981	-0.407394	-0.061263
1622977_at	CG14635-RA	CG14635	CG14635	3.35734	3.37739	3.21633	3.48454	0.020053	0.268204
1622978_at	CG6434-RA	CG6434	CG6434	2.78909	3.51972	2.77087	3.10679	0.730628	0.335917
1622979_a_at	CG7188-RB	CG7188	CG7188	11.2277	11.2863	11.1398	11.3086	0.05858	0.16875
1622980_at	CG5519-RA	GTP-binding-protein	Gbp	8.00973	7.86238	8.0933	7.80703	-0.147342	-0.286264
1622981_at	CG4380-RA	Ultraspiracle	usp	8.3032	8.20922	8.12386	8.34674	-0.093974	0.222879
1622982_at	CG7393-RA	stress-activated p38b MAP kinase	p38b	8.8866	8.95323	8.94805	8.89457	0.066632	-0.053484
1622983_a_at	CG4579-RB	tulipano	Nup154	7.42445	7.27599	7.7185	7.55323	-0.148464	-0.165269
1622984_at	CG8905-RA	mitochodnrial SOD	Sod2	9.80709	9.75516	9.80171	9.7132	-0.051931	-0.088516
1622985_at	CG14325-RA	CG14325	CG14325	4.01574	4.11878	3.82632	4.06969	0.103042	0.24337
1622986_at	HDC12978	---	---	4.15958	4.22891	4.08081	4.2032	0.069329	0.122388
1622987_at	CG15325-RA	CG15325	CG15325	3.75251	3.8936	3.7527	3.86775	0.141093	0.115052
1622988_at	S.C2L000989	---	---	3.70877	3.59489	3.79388	3.43559	-0.113874	-0.358294
1622989_at	CG5611-RA	CG5611	CG5611	6.21339	6.09027	6.1661	6.23669	-0.123119	0.070586
1622990_at	CG5381-RA	CG5381	CG5381	9.9872	9.83084	9.60041	10.0969	-0.156369	0.496493
1622991_s_at	CG14396-RD	Ret oncogene	Ret	3.42287	3.80856	3.93718	3.79738	0.385687	-0.139799
1622992_at	CG4965-RA	twine	twe	3.27901	3.19294	3.00833	3.46209	-0.086077	0.45376
1622993_at	HDC07791	---	---	3.94808	3.97818	3.85958	4.10919	0.030094	0.24961
1622994_at	HDC09483	---	---	3.7869	3.81045	3.73331	3.92127	0.023546	0.187963
1622995_at	CG4326-RA	mitochondrial ribosomal protein S17	mRpS17	8.00851	7.91184	7.9432	7.83003	-0.096671	-0.113175
1622996_at	CG8085-RB	tre oncogene-related protein	RN-tre	6.00413	5.67694	6.04367	6.24131	-0.327191	0.197634
1622997_at	CG13141-RA	CG13141	CG34367	3.79903	3.89812	3.75651	3.61562	0.099082	-0.140892
1622998_a_at	CG15812-RA	piefke	pfk	6.1015	5.94915	5.93822	6.08723	-0.152345	0.149014
1622999_at	CG1403-RA	septin	35673	10.5854	10.4191	10.434	10.6354	-0.16633	0.20136
1623000_at	CG33093-RA	CG33093	CG33093	3.74241	3.8134	3.67133	3.61003	0.070993	-0.061303
1623001_at	CG31723-RA	CG31723	CG31723	3.54277	3.54654	3.21963	3.59445	0.003769	0.374815
1623002_at	CG31404-RA	CG31404	CG31404	3.60783	3.83113	3.74288	3.65892	0.223294	-0.083959
1623003_at	Dm.3L.29616.0	---	---	3.21737	3.32178	3.27472	3.1609	0.104415	-0.113826
1623004_a_at	CG18449-RA	CG18449	CG18449	3.73751	3.86417	4.7104	3.81594	0.126662	-0.894463
1623005_at	S.C3R001125	---	---	2.85048	3.06378	2.84503	2.83557	0.213296	-0.009459
1623006_at	CG4545-RA	cocaine-sensitive serotonin transporter	SerT	6.84635	6.65985	6.29913	6.29106	-0.186498	-0.008068
1623007_a_at	CG11940-RA	CG11940 /// CG11940	DmirCG11940 /// jog	5.10353	5.03824	4.67686	4.94483	-0.065294	0.267975
1623008_at	CG5565-RA	CG5565 /// ---	CG5565 /// DsimCG5565	3.12256	3.24105	3.35583	3.16846	0.118489	-0.187368
1623009_at	CG4886-RA	cyclophilin-33	cyp33	7.80809	7.65988	7.75915	7.83003	-0.148208	0.07088
1623010_at	CG13106-RA	Odorant receptor 30a	Or30a	3.73337	3.4648	3.64607	3.49736	-0.268565	-0.148714
1623011_at	CG13552-RA	CG13552	CG34372	3.9594	3.97821	3.95846	4.05542	0.018804	0.096961
1623012_at	CG14283-RA	tom thumb	mRpL55	6.98334	6.82606	7.12267	7.0139	-0.157286	-0.108772
1623013_s_at	CG3907-RB	CG3907	CG3907	9.96141	9.9161	9.88606	10.2011	-0.045312	0.315032
1623014_at	CG18537-RA	CG18537	CG18537	3.26905	3.57549	3.29231	3.69016	0.306435	0.397847
1623015_at	CG7671-RA	CG7671	CG7671	7.45869	7.40174	7.68858	7.41729	-0.056954	-0.271288
1623016_at	CG1299-RA	CG1299	CG1299	9.17679	9.167	9.3318	8.93374	-0.009788	-0.398052
1623017_at	CG7149-RA	CG7149	CG7149	6.00904	6.41223	5.76213	6.02646	0.403181	0.264327
1623018_at	CG12780-RA	CG12780 /// ---	CG12780 /// DsimCG12780	7.97224	8.69129	8.96294	9.55729	0.719054	0.594345
1623019_a_at	CG30171-RB	PROJECTIN-like	Unc-89	3.95591	4.34984	3.93685	3.82697	0.393931	-0.109878
1623020_at	CG31937-RA	CG31937	CG31937	8.55865	8.88729	8.50197	8.584	0.328642	0.082031
1623021_at	CG11981-RA	20s proteasome	Prosbeta3	11.9316	11.9124	11.9932	11.973	-0.01919	-0.0202
1623022_at	CG15820-RA	CG15820	CG15820	4.28543	4.13242	4.84047	4.29713	-0.153011	-0.543337
1623023_at	CG1783-RA	Slip1	Slip1	8.71889	8.64405	8.50539	8.52219	-0.074843	0.016801
1623024_at	HDC07424	---	---	4.23724	4.149	4.17985	4.1855	-0.088237	0.00564
1623025_at	CG3457-RA	CG3457	CG3457	4.60056	4.75976	4.70235	4.91646	0.159197	0.214108
1623026_a_at	CG7573-RA	CG7573	CG7573	2.95835	2.90151	2.84364	2.80836	-0.056834	-0.035273
1623027_s_at	CG6277-RA	CG6271 /// CG6277	CG6271 /// CG6277	11.8431	13.253	12.5156	13.7863	1.40985	1.27066
1623028_at	CG14872-RA	CG14872	CG14872	4.4638	5.31937	4.35699	5.02427	0.85557	0.667275
1623029_at	CG31535-RA	---	---	3.16429	3.17871	3.31357	3.61862	0.014422	0.305056
1623030_at	CG11726-RA	CG11726	CG11726	3.01641	3.04067	3.18376	2.92534	0.024256	-0.258414
1623031_a_at	CG7487-RA	RecQ4	RecQ4	4.18092	3.92973	4.30497	3.81021	-0.251187	-0.494757
1623032_at	CG2336-RA	CG2336	CG2336	4.32536	4.32646	4.44762	4.07407	0.001103	-0.373547
1623033_at	HDC04154	---	---	3.68794	3.88998	3.50373	3.47797	0.202036	-0.025766
1623034_at	CG7026-RA	CG7026	CG7026	3.54086	3.81284	3.64613	3.49892	0.271984	-0.147213
1623035_at	CG10207-RA	Na[+]-dependent inorganic phosphate cotransporter	NaPi-T	4.15487	4.62373	4.10813	4.21183	0.468852	0.103695
1623036_a_at	CG10249-RC	CG10249	CG10249	7.74673	8.16721	8.40052	8.1346	0.420481	-0.265924
1623037_a_at	CG5594-RA	CG5594	CG5594	10.2592	10.3365	10.0011	10.6092	0.07727	0.60812
1623038_at	CG31448-RA	CG31448	CG31448	3.56583	3.60648	3.49372	3.52039	0.040649	0.026673
1623039_at	CG3409-RA	CG3409	CG3409	9.49847	9.73517	9.50021	9.75979	0.2367	0.259582
1623040_at	CG4449-RA	CG4449	CG4449	6.31306	6.16312	6.4039	6.48706	-0.149943	0.083166
1623041_at	CG13745-RA	CG13745	CG13745	4.653	4.50103	4.60544	4.72106	-0.151967	0.115621
1623042_at	HDC06541	---	CG34187	4.38627	4.48005	4.51868	4.34501	0.093783	-0.173674
1623043_s_at	CG7852-RA	CG7852	CG7852	7.12709	6.71648	7.27915	7.18194	-0.410606	-0.097208
1623044_at	CG6519-RA	s15 chorion gene	Cp15	4.45446	4.61403	4.13655	4.0447	0.159563	-0.091852
1623045_at	CG5277-RA	Intronic Protein 259	Ip259	11.1782	11.3223	11.0428	11.1874	0.14405	0.14459
1623046_at	CG32727-RA	CG32727	CG32727	3.16261	3.49369	3.53884	3.29795	0.331082	-0.240894
1623047_at	GM05844	---	---	3.61572	3.73058	3.54847	3.60043	0.114851	0.051967
1623048_a_at	CG17336-RA	GABA receptor beta subunit	Lcch3	3.39915	3.448	3.72091	3.69952	0.048848	-0.021392
1623049_at	CG9731-RA	CG9731	CG9731	4.4062	4.01835	4.07241	3.8118	-0.387843	-0.260605
1623050_at	CG5005-RA	HLH54F	HLH54F	5.11142	5.21328	5.28988	5.17195	0.101863	-0.117929
1623051_at	CG18125-RA	CG18125	CG18125	3.62346	3.57468	3.59799	3.73717	-0.048784	0.139173
1623052_at	HDC08765	---	---	3.97878	4.25905	4.06417	4.13129	0.280268	0.067125
1623053_a_at	CG5174-RJ	CG5174	CG5174	8.70424	8.98379	8.71302	8.83792	0.279547	0.124897
1623054_at	HDC05276	---	---	4.3674	4.34177	4.12898	4.22661	-0.025624	0.097635
1623055_at	CG9254-RA	CG9254	CG9254	5.0916	5.45509	5.69659	5.61762	0.363493	-0.078974
1623056_at	S.C3R003670	---	---	3.89952	3.89496	3.78755	3.656	-0.004559	-0.131545
1623057_at	HDC02699	---	---	3.60601	3.6138	3.61536	3.66429	0.007792	0.04893
1623058_at	CG32676-RA	CG32676	CG32676	8.12656	7.86229	7.84611	7.81191	-0.264276	-0.034198
1623059_at	HDC07554	---	---	3.23036	3.35711	3.39193	3.24385	0.126748	-0.148079
1623060_at	CG15757-RA	CG15757	Cpr12A	5.53257	5.16651	7.87101	5.47011	-0.366066	-2.40091
1623061_at	CG10561-RA	transcription unit 37C2	CG10561	7.13102	7.02303	7.1329	7.1123	-0.10799	-0.020599
1623062_at	CG13535-RA	CG13535	CG13535	3.94704	4.01365	3.76784	3.65488	0.066611	-0.112969
1623063_at	CG12191-RA	dpr20	dpr20	3.19427	3.19843	3.32789	3.13015	0.004164	-0.197735
1623064_at	HDC02490	---	---	3.62055	3.90021	3.58634	3.59456	0.279665	0.008228
1623065_at	CG13692-RA	CG13692	CG13692	5.35921	5.39979	5.49634	5.27614	0.040577	-0.220204
1623066_at	CG10369-RA	Inwardly rectifying potassium channel 3	Irk3	4.17982	4.44236	4.71411	3.64057	0.262542	-1.07354
1623067_at	Dm.3R.43582.0	---	---	3.82389	3.7583	3.75276	3.89611	-0.065588	0.143344
1623068_at	CG4105-RA	Cytochrome P450-4e3	Cyp4e3	4.82217	4.61774	4.52356	4.44815	-0.204429	-0.075403
1623069_s_at	CG17544-RA	CG17544	CG17544	6.6859	6.9441	7.06106	6.74337	0.258201	-0.317686
1623070_a_at	CG2822-RA	Shaker cognate w	Shaw	5.90917	5.95295	5.91509	5.77635	0.043782	-0.138745
1623071_at	HDC14088	---	---	3.20693	3.33104	3.27811	3.20693	0.12411	-0.071184
1623072_at	CG7709-RA	CG7709	CG7709	5.80207	5.99307	5.62968	6.03166	0.190998	0.401984
1623073_s_at	CG6998-RB	dynein	ctp	11.196	11.2668	11.2892	11.0436	0.07088	-0.24562
1623074_at	S.C3L002031	---	---	3.96009	3.86118	3.86629	3.76686	-0.098906	-0.09943
1623075_at	HDC11776	---	---	2.97764	2.92685	2.98558	2.99586	-0.050793	0.010281
1623076_at	CG32803-RA	CG32803	CG32803	9.00396	8.73893	8.93728	8.88796	-0.265027	-0.049317
1623077_at	Dm.2L.2364.0	---	---	3.26108	3.40545	3.3333	3.38448	0.144369	0.05118
1623078_at	HDC15931	---	---	2.8165	3.05159	2.82945	2.87097	0.235094	0.041516
1623079_at	HDC20578	---	---	2.84544	2.8641	2.88455	2.74567	0.018651	-0.138881
1623080_at	CG18410-RA	CG18410	CG18410	5.60018	6.05356	5.69828	4.97826	0.453372	-0.720023
1623081_at	CG3776-RA	CG3776	Jhebp29	9.12759	9.16305	9.06164	9.24554	0.035457	0.183906
1623082_s_at	HDC03674	---	---	2.82423	2.70756	2.72901	3.0439	-0.116668	0.314886
1623083_at	CG1698-RA	CG1698	CG1698	8.97024	9.39549	8.82404	9.24344	0.425251	0.419407
1623084_at	CG2621-RA	Glycogen Synthase Kinase 3	sgg	4.41491	4.35396	4.4277	4.7352	-0.060948	0.307493
1623085_at	CG12637-RA	CG12637	CG12637	4.10464	4.09213	3.95619	3.95009	-0.012503	-0.006099
1623086_at	CG1119-RA	germline transcription factor	Gnf1	7.24305	7.14186	7.33116	7.23458	-0.101195	-0.096579
1623087_at	CG32239-RA	Guanine nucleotide exchange factor GEF64C	Gef64C	7.08895	6.53658	6.45876	6.77571	-0.552371	0.316943
1623088_at	CG10855-RA	CG10855	CG10855	6.85922	6.66235	6.76909	6.9666	-0.196862	0.197515
1623089_at	CG17934-RA	Male-specific RNA 84Db	Mst84Db	4.35553	4.5436	6.05037	4.44534	0.188069	-1.60503
1623090_at	CG30390-RA	CG30390	CG30390	7.5523	7.25209	7.30153	7.54235	-0.300214	0.240815
1623091_at	CG12644-RA	CG12644	CG12644	4.88336	4.88627	4.69383	4.88755	0.002904	0.193724
1623092_at	CG3440-RA	Gart intron gene	Pcp	6.60838	6.25515	6.89727	6.5283	-0.353225	-0.368979
1623093_at	CG13188-RA	CG13188	CG13188	3.68467	3.902	3.79958	4.05352	0.217328	0.253943
1623094_at	CG12843-RA	tetraspanin 42E	Tsp42Ei	5.81522	5.89138	5.82637	5.83539	0.076154	0.009029
1623095_at	HDC02011	---	---	3.88066	3.81578	3.69118	3.8991	-0.064881	0.207916
1623096_a_at	CG32136-RA	Tetraspanin 68C	Tsp68C	2.98303	3.21819	3.01709	3.34748	0.235163	0.330397
1623097_at	CG31920-RB	CG31920	CG31920	3.7596	3.76531	3.51998	3.39612	0.005703	-0.123863
1623098_at	CG30323-RA	CG30323	CG30323	4.08762	3.96016	4.27792	4.14205	-0.127456	-0.135868
1623099_at	HDC12020	---	---	3.15903	3.06262	3.02317	2.93537	-0.096413	-0.087793
1623100_at	CG6582-RA	Aac11	Aac11	9.85997	9.70716	9.92767	9.74536	-0.152807	-0.182307
1623101_at	CG7035-RB	cap binding protein 80	Cbp80	5.50509	5.50303	5.53316	5.44996	-0.00205	-0.083201
1623102_at	CG2227-RA	GIP-like	Gip	9.57081	10.0228	9.58005	9.66231	0.452017	0.082261
1623103_at	CG14946-RA	CG14946	CG14946	8.36805	7.1564	7.80435	7.93391	-1.21165	0.129564
1623104_at	CG32438-RA	Smc5	Smc5	4.21385	4.23244	4.26681	4.59426	0.018593	0.327451
1623105_at	CG18672-RA	CG18672	CG18672	3.56866	3.65666	3.29144	3.32381	0.087997	0.032369
1623106_s_at	CG7583-RA	C-terminal Binding Protein	CtBP	9.35548	8.94151	9.28173	9.21139	-0.413967	-0.070347
1623107_at	CG10459-RA	CG10459	CG10459	4.1774	4.09499	4.15566	4.0932	-0.082408	-0.062463
1623108_at	CG3183-RA	geminin	geminin	8.48469	8.4747	8.52986	8.42818	-0.00999	-0.101678
1623109_at	CG4593-RA	CG4593	CG4593	7.85981	7.8306	7.90168	7.82096	-0.02921	-0.080723
1623110_s_at	S.C2R000892	---	---	3.32113	3.20838	3.22866	3.32601	-0.112753	0.097343
1623111_at	CG14362-RA	CG14362	CG14362	2.85589	3.05417	2.919	2.85975	0.198277	-0.059244
1623112_at	CG4509-RB	cadherin Cad86C	Cad86C	4.47589	4.43583	5.3634	5.10901	-0.040062	-0.254392
1623113_at	CG13167-RA	CG13167	CG13167	3.82797	3.98825	3.96959	3.87774	0.160287	-0.091852
1623114_at	HDC13417	---	---	3.59104	3.6619	3.44159	3.57793	0.070858	0.13634
1623115_at	CG14071-RA	CG14071	CG14071	3.21107	2.93557	3.0358	3.01173	-0.275496	-0.024067
1623116_at	HDC19639	---	---	4.36701	4.34006	4.66306	4.34765	-0.026958	-0.315411
1623117_at	CG31781-RB	CG31781	CG31781	6.51756	5.92743	6.04269	6.13775	-0.590127	0.095064
1623118_s_at	HDC02629	chaoptic-like	CG4168	5.11788	5.56774	5.26478	5.34539	0.449866	0.08061
1623119_at	CG12240-RB	DnaJ-like-60	DnaJ-60	5.29968	5.29102	5.03397	5.08116	-0.008661	0.047187
1623120_at	Dm.2L.1261.0	---	---	3.63795	3.40102	3.22815	3.60822	-0.23693	0.380063
1623121_at	CG5521-RA	CG5521	CG5521	4.19651	4.28515	3.8701	4.51414	0.088636	0.644048
1623122_at	CG17294-RA	CG17294	CG17294	7.27154	7.24692	7.17759	7.32587	-0.024618	0.148278
1623123_at	S.C3R003705	---	---	3.42848	3.44736	3.25044	3.24958	0.018882	-0.000861
1623124_at	CG7376-RA	CG7376	CG7376	5.83076	5.23313	5.86448	5.86671	-0.597631	0.00223
1623125_at	CG4459-RA	CG4459	CG4459	4.3223	4.32154	4.22121	4.18062	-0.000764	-0.040597
1623126_at	CG13912-RA	CG13912	CG13912	5.63115	5.5326	5.44039	5.46555	-0.098554	0.025152
1623127_a_at	CG32853-RB	Mth-like 12	mthl12	2.53949	2.69466	2.77272	2.66098	0.155173	-0.111741
1623128_at	CG13455-RA	CG13455	CG13455	3.83533	3.87039	3.64178	3.61032	0.035061	-0.031459
1623129_at	HDC08399	---	---	3.88487	4.24682	4.02878	4.14142	0.361951	0.112643
1623130_at	CG30457-RA	CG30457	CG30457	8.15871	7.98334	7.79524	7.23919	-0.175375	-0.556054
1623131_at	S.C2R002092	---	---	4.06962	3.87845	4.11711	4.03822	-0.191175	-0.078888
1623132_at	CT35794	---	---	4.37744	4.41158	4.3049	4.39841	0.034136	0.093502
1623133_a_at	CG10508-RE	CG10508	CG10508	4.36229	4.40306	4.39258	4.2635	0.040776	-0.129084
1623134_at	CG12506-RA	CG12506	CG12506	3.3948	3.36128	3.45236	3.27195	-0.033519	-0.180409
1623135_at	HDC05879	---	---	3.62075	3.65134	3.69373	3.61084	0.030593	-0.082896
1623136_at	HDC04026	---	---	4.97804	5.19712	5.19665	4.8459	0.219078	-0.350745
1623137_s_at	CT36309	dpr8	dpr8	3.38982	3.48593	3.25069	3.20708	0.09611	-0.043611
1623138_at	CG17509-RA	CG17509	pds5	8.33445	8.38197	8.16758	8.29822	0.047513	0.130647
1623139_at	CG3093-RA	deep orange	dor	6.80734	6.68649	6.86823	6.99165	-0.120849	0.123425
1623140_at	CG17379-RA	--- /// ---	CG42297 /// CG42298	3.68966	3.74524	3.6024	3.54587	0.055582	-0.056528
1623141_s_at	S.C3R001121	---	---	5.6116	5.60918	5.34143	5.43066	-0.002416	0.089238
1623142_at	S.CX002025	---	---	4.25986	4.0581	4.09194	3.85665	-0.201759	-0.235292
1623143_s_at	S.C2R002262	---	---	5.08891	5.21518	5.28457	5.40059	0.126273	0.116016
1623144_at	CG2125-RA	Cubitus interruptus	ci	7.16726	6.60417	8.16769	6.76939	-0.563092	-1.3983
1623145_s_at	CG32009-RA	---	---	5.10983	5.10269	4.99437	5.18142	-0.007143	0.187052
1623146_at	CG10991-RA	CG10991	CG10991	4.58943	4.56834	4.43258	4.49571	-0.021094	0.063123
1623147_at	CG31855-RA	CG31855	CG31855	8.34557	8.21443	8.21113	8.38578	-0.131146	0.174654
1623148_at	CG12990-RA	CG12990	CG12990	3.83954	3.99303	3.9571	3.9293	0.153488	-0.027795
1623149_at	CG12036-RB	CG33233	CG33233	3.47074	3.55419	3.77721	3.67209	0.083455	-0.105113
1623150_at	CG4918-RA	rpA1 gene.	RpLP2	13.7934	13.7284	13.7295	13.685	-0.06501	-0.04453
1623151_a_at	CG2010-RB	CG2010	CG2010	3.63035	3.55848	3.58601	3.49776	-0.071871	-0.08825
1623152_at	CG12621-RA	beat-IIIa	beat-IIIa	4.61498	4.67178	4.298	4.22295	0.056802	-0.075053
1623153_s_at	S.C3R003303	---	---	3.0631	3.20469	3.16253	3.35912	0.141592	0.196593
1623154_a_at	CG1271-RB	CG1271	CG1271	5.62627	5.56858	5.52251	5.91194	-0.057688	0.389436
1623155_at	S.C3L002668	CG33284	CG33284	5.53859	5.67483	5.64974	5.23158	0.136241	-0.418164
1623156_at	HDC18746	---	---	3.63071	3.78859	3.62815	3.68916	0.157879	0.061013
1623157_at	HDC15098	---	---	3.09238	3.5962	3.4867	3.44884	0.503823	-0.037859
1623158_s_at	Transposon.85	rhomboid-4	rho-4	8.93527	8.67632	8.75927	8.82801	-0.258955	0.068739
1623159_at	Transposon.91	---	---	2.85408	3.00904	2.98457	3.10275	0.154956	0.118179
1623160_at	CG4859-RA	Matrix metalloproteinase 1	Mmp1	11.6524	11.4424	11.2272	11.568	-0.20991	0.34081
1623161_at	CG15777-RA	CG17758	CG42265	3.96175	4.01425	3.94216	3.96951	0.052501	0.027346
1623162_at	Dm.3R.43411.0	---	---	3.81682	4.03622	3.71855	3.88347	0.219396	0.164925
1623163_at	CG15354-RA	CG33543	CG33543	2.87633	3.12991	3.00846	2.93345	0.253586	-0.075011
1623164_a_at	CG8127-RB	Ecdysone-induced protein 75B	Eip75B	9.42644	9.14734	9.24737	9.17873	-0.2791	-0.06864
1623165_at	CG12385-RA	thetaTrypsin	thetaTry	7.61448	8.39141	8.9007	7.62824	0.776934	-1.27246
1623166_at	CG6071-RA	CG6071	CG6071	3.15049	3.42529	2.86187	3.11967	0.274805	0.257804
1623167_at	HDC00885	---	---	5.41346	5.73681	5.2696	5.41816	0.323351	0.148553
1623168_at	CG16766-RA	CG16766	TyrRII	4.20681	4.27276	3.85984	4.07582	0.065958	0.215977
1623169_at	CG7305-RA	Rim	Rim	4.41501	4.58569	4.5771	4.64118	0.170677	0.064082
1623170_at	HDC12611	---	---	3.89779	4.03266	3.77277	3.64748	0.134875	-0.125299
1623171_s_at	GM02019	lilliputian	lilli	6.29924	6.01316	6.20378	6.29148	-0.286075	0.087707
1623172_at	Dm.3L.25645.0	---	---	3.46742	3.22776	3.48554	3.20151	-0.239657	-0.284029
1623173_at	CG10013-RA	CG10013 /// CG10013	CG10013 /// DvirGJ23308	3.90766	3.93609	3.82612	3.70744	0.02844	-0.11868
1623174_at	HDC17338	---	---	3.02508	3.01201	3.0079	3.06861	-0.013061	0.060712
1623175_at	CG7975-RA	Grx-1	Grx-1	3.94976	3.46298	3.9705	4.02381	-0.486773	0.05331
1623176_at	CG16812-RA	CG16812	CG16812	7.23998	7.07423	7.23734	7.14442	-0.165745	-0.092917
1623177_at	Dm.2R.22013.0	CG33228	CG33228	6.28397	6.28498	6.26277	6.3486	0.001003	0.085825
1623178_at	CG14190-RA	CG14190	CG14190	3.51719	3.73256	3.6231	3.68824	0.215372	0.06514
1623179_at	CG15415-RA	CG15415	Spindly	6.17605	6.15243	6.55883	6.24613	-0.023622	-0.312704
1623180_a_at	CG33183-RC	Complementation group D	Hr46	5.20485	4.63356	4.73547	5.29289	-0.571289	0.557419
1623181_at	S.C3R003374	---	---	4.16168	4.17933	3.92692	3.85385	0.017647	-0.073078
1623182_at	CG13098-RA	mitochondrial ribosomal protein L51	mRpL51	8.05663	7.97877	8.15393	7.93684	-0.07786	-0.217085
1623183_at	HDC18205	---	---	3.533	3.61505	3.41672	3.51271	0.082051	0.09599
1623184_at	HDC15791	---	---	3.78442	4.01188	3.80354	3.94903	0.227462	0.145487
1623185_s_at	CG5695-RA	Myosin VI	jar	9.67407	9.66574	10.1018	9.87524	-0.00833	-0.226539
1623186_at	HDC13352	---	---	2.85324	2.80611	2.84786	2.62259	-0.047121	-0.225274
1623187_at	S.C2L000110	---	---	4.78606	4.92743	4.82809	4.70077	0.14137	-0.127324
1623188_at	CG17208-RA	CG17208	CG17208	4.31783	4.39093	4.49626	4.24496	0.073099	-0.251305
1623189_at	CG4527-RB	polo kinase kinase 1	slik	9.52213	9.4729	9.20776	9.39477	-0.049224	0.187011
1623190_at	CG9168-RA	CG9168	CG9168	3.60498	3.61023	3.64472	3.60643	0.005252	-0.038292
1623191_at	CG9994-RA	Rab9	Rab9	6.58926	7.29059	6.55863	6.7881	0.701326	0.229469
1623192_at	HDC12757	---	---	4.64252	4.69465	4.48564	4.54747	0.052127	0.061825
1623193_at	CG33123-RA	CG33123	CG33123	7.12783	7.19845	7.30874	7.08028	0.07062	-0.228467
1623194_at	CG7637-RA	CG7637	CG7637	9.1606	9.00841	9.30251	8.92454	-0.152182	-0.377969
1623195_at	CG17944-RB	CG17944	CG17944	2.80222	2.82051	2.96979	3.04988	0.018289	0.080083
1623196_s_at	HDC19712	---	---	5.04837	5.14615	4.95302	4.86337	0.097787	-0.089653
1623197_a_at	CG5699-RA	D-Titin	zormin	7.31607	7.05182	7.40288	6.99915	-0.264247	-0.403738
1623198_at	Dm.3R.36414.0	---	---	4.0473	4.07041	3.87712	3.94216	0.023108	0.065035
1623199_a_at	CG32352-RB	CG32352	CG32352	3.93714	3.97016	4.10973	3.78664	0.033019	-0.323093
1623200_at	CG10580-RA	fringe	fng	9.81119	9.6648	9.71172	9.85984	-0.146382	0.148122
1623201_at	CG5783-RA	CG5783	CG5783	4.36842	4.3521	4.28698	4.43229	-0.016313	0.145303
1623202_at	CG14113-RA	CG14113	CG14113	4.0787	4.09579	4.44256	4.11432	0.017094	-0.328239
1623203_at	CG7456-RA	CG7456	CG7456	8.55799	8.52841	8.39372	8.3546	-0.029584	-0.039119
1623204_at	CG15728-RA	CG15728	CG15728	3.51843	3.4557	3.86784	3.68378	-0.062733	-0.184064
1623205_at	S.C2L000616	---	---	4.00292	4.27959	4.33284	4.10872	0.276671	-0.224118
1623206_a_at	CG9554-RB	clift	eya	3.29118	2.95654	3.09198	3.12737	-0.334634	0.035384
1623207_at	CG3548-RA	CG3548	CG3548	7.84243	7.66415	7.85427	7.73376	-0.178285	-0.12051
1623208_at	CG15552-RA	Sox100B	Sox100B	4.29667	4.62658	3.94063	4.62422	0.329911	0.683589
1623209_at	CG8833-RA	CG8833	CG8833	5.70993	5.55983	5.46271	5.79214	-0.1501	0.32943
1623210_at	CG8667-RA	Dimmed	dimm	3.24055	3.33634	3.19036	3.20659	0.09579	0.016238
1623211_at	CG17234-RA	CG17234	CG17234	3.23445	3.50411	3.01165	3.14694	0.269662	0.135291
1623212_s_at	CG4057-RA	tamo	tamo	8.9079	8.23724	8.49077	8.78256	-0.670657	0.291791
1623213_at	HDC07382	---	---	3.43314	3.52336	3.32757	3.38523	0.09022	0.057662
1623214_at	CG9669-RA	CG9669	CG9669	10.4449	10.4241	10.4261	10.2184	-0.02076	-0.20765
1623215_at	HDC14233	---	---	3.37817	3.72331	3.33966	3.18696	0.345141	-0.152707
1623216_s_at	CG9629-RA	CG9629	CG9629	7.49203	7.21252	7.24067	7.07583	-0.27951	-0.164841
1623217_at	CG8743-RA	CG8743	CG8743	2.98676	2.8263	2.93454	2.80534	-0.160454	-0.129198
1623218_s_at	CG1070-RA	Alhambra	Alh	8.00487	7.74294	7.62467	7.75222	-0.261929	0.127546
1623219_at	CG30501-RA	---	---	4.2751	4.23898	4.01217	4.03482	-0.036112	0.022653
1623220_at	HDC16100	---	---	3.54146	3.54583	3.56401	3.3423	0.004378	-0.221714
1623221_at	HDC02900	---	---	3.60639	3.67311	3.41545	3.69107	0.066719	0.275612
1623222_s_at	CG8989-RA	anon-fast-evolving-1B6	His3.3B	11.4193	11.5535	11.3284	11.5926	0.13421	0.26416
1623223_at	GH25761	---	---	3.28647	3.09646	3.373	3.08053	-0.190008	-0.29247
1623224_at	CG7355-RA	Gene II	Eig71Eb	9.65444	7.23721	3.18466	6.17779	-2.41723	2.99313
1623225_s_at	CG7611-RE	CG7611	CG7611	11.5852	11.2547	11.4839	11.6173	-0.33049	0.13339
1623226_at	CG10154-RA	CG10154	CG10154	13.5952	13.8912	12.5322	13.1872	0.29604	0.65503
1623227_s_at	CG30147-RB	D-hillarin	Hil	6.04127	5.80881	6.13749	5.9573	-0.232461	-0.180192
1623228_at	S.C3L000284	---	---	3.04443	3.0543	2.81371	2.66917	0.009869	-0.144535
1623229_at	CG7881-RA	CG7881	CG7881	4.004	4.07633	3.80865	3.77086	0.07233	-0.037791
1623230_s_at	S.CX000096	---	---	4.42955	4.37988	4.3616	4.23824	-0.049662	-0.123364
1623231_at	CG10846-RA	dynactin, p25 subunit	dyn-p25	9.18752	9.02331	9.03784	9.20363	-0.164215	0.165796
1623232_at	HDC18073	---	---	3.2139	3.37147	3.06988	3.33197	0.157573	0.262091
1623233_at	CG7605-RA	---	---	3.97045	3.82298	3.73672	3.92897	-0.14747	0.192257
1623234_s_at	CG5685-RA	Na/Ca-exchange protein	Calx	5.24133	6.00325	5.52597	5.60587	0.761924	0.079907
1623235_at	CG6159-RA	sec10	sec10	8.05313	7.93203	7.92701	8.09648	-0.121102	0.169477
1623236_at	HDC16013	---	---	3.65135	3.80346	4.04375	3.74817	0.15211	-0.295573
1623237_at	CG14030-RA	CG14030	Bub1	8.1311	8.07358	8.25993	8.31262	-0.057519	0.05269
1623238_at	CG5618-RA	CG5618	CG5618	8.25003	8.17467	8.8437	8.79017	-0.075365	-0.053521
1623239_at	CG18608-RA	proliferation disrupter	prod	7.6296	7.52676	7.67202	7.6422	-0.102844	-0.029826
1623240_at	S.C2L002005	---	---	4.21078	4.14202	4.06946	4.13873	-0.068757	0.069264
1623241_s_at	CG30104-RB	CG30104	CG30104	9.17788	9.22393	9.33203	9.36802	0.046049	0.035991
1623242_at	CG4174-RA	CG4174	CG4174	2.64353	2.62256	2.6443	2.72059	-0.020964	0.076292
1623243_at	CG5656-RA	CG5656	CG5656	8.72731	7.87555	8.17276	8.81738	-0.851752	0.64462
1623244_at	CG7915-RA	Ect4	Ect4	8.26655	8.57356	8.87517	8.90013	0.307007	0.024954
1623245_at	HDC03927	---	---	3.41717	3.15802	3.17806	3.27575	-0.25915	0.097689
1623246_at	CG6475-RA	CG6475	CG6475	3.47724	3.52369	3.60833	3.4548	0.04645	-0.153529
1623247_at	CG10420-RA	CG10420	CG10420	7.16752	6.99925	6.90488	6.99362	-0.168272	0.088739
1623248_s_at	HDC08030	---	---	3.38439	3.47822	3.32839	3.40737	0.093823	0.078982
1623249_s_at	HDC03020	---	---	3.33105	3.61061	3.47665	3.26682	0.27956	-0.20983
1623250_at	CG18591-RA	CG18591	CG18591	9.60865	9.52616	9.64361	9.37808	-0.082493	-0.265525
1623251_at	CG14450-RA	CG14450	CG14450	6.22504	6.06627	6.2033	6.35386	-0.158762	0.150566
1623252_a_at	CG3861-RB	---	---	8.69966	8.13177	7.99908	8.27477	-0.567886	0.275684
1623253_at	LD45965	---	---	3.87789	3.6559	3.64337	3.53435	-0.221985	-0.109012
1623254_s_at	CG31531-RA	CG31531	CG31531	8.26152	8.17788	8.15587	8.04912	-0.08364	-0.106751
1623255_at	Dm.2L.6471.0	---	---	3.99031	4.15189	3.96564	3.89051	0.161582	-0.075135
1623256_at	CG5164-RA	glutathione-S-transferase	GstE1	8.72627	8.67232	8.53045	8.4714	-0.053954	-0.059049
1623257_a_at	CG17665-RA	CG17665	CG17665	8.50468	8.31597	8.53005	8.43914	-0.188704	-0.090906
1623258_at	CG12493-RA	CG12493	CG12493	5.5828	6.58365	5.57456	6.53104	1.00086	0.95648
1623259_at	S.C2L000958	SP1070	SP1070	3.03298	3.27716	3.06135	3.15104	0.244182	0.089699
1623260_at	HDC20293	---	---	2.77469	2.9352	2.78668	2.91443	0.16051	0.12775
1623261_at	CG31118-RA	RabX4	RabX4	6.73101	6.52145	6.83336	6.75141	-0.209566	-0.081953
1623262_at	CG13883-RA	RhoGEF3	RhoGEF3	4.24883	4.43349	4.25388	4.34954	0.184659	0.095661
1623263_at	HDC08642	---	---	3.00509	3.03039	2.98213	3.24964	0.025305	0.267507
1623264_at	CG3493-RA	CG3493	CG3493	7.75748	7.63588	7.51579	7.78007	-0.121603	0.264278
1623265_at	CG10513-RA	CG10513	CG10513	4.56579	5.12979	6.31123	4.00272	0.563996	-2.30851
1623266_at	CG14180-RA	CG14180	CG14180	2.87586	2.94604	2.84977	2.87241	0.070176	0.022639
1623267_at	CG5237-RA	---	unc79	3.53665	3.5391	3.45412	3.36712	0.002446	-0.086999
1623268_a_at	CG33005-RA	CG33785 /// CG33786	CG33785 /// CG33786	6.33209	6.57245	6.65042	6.40294	0.240362	-0.24748
1623269_at	S.C2R000013	---	---	2.77572	2.97194	2.95476	2.85614	0.196217	-0.098622
1623270_at	HDC03217	---	---	4.57439	4.59352	4.33812	4.40536	0.019138	0.067245
1623271_a_at	CG7933-RA	janus A	janA	8.70959	8.55977	8.90871	8.51578	-0.149819	-0.392932
1623272_at	CG15616-RA	Acp53C14b	Acp53C14b	3.14669	2.98998	3.20347	3.12039	-0.156706	-0.083075
1623273_at	CG5432-RA	CG5432 /// delilah	CG5432 /// dei	4.07386	4.09771	4.00413	3.89067	0.023845	-0.113458
1623274_s_at	CG4760-RC	boule	bol	3.9915	4.09492	3.66883	3.86395	0.10342	0.195121
1623275_at	CG17868-RB	Odorant receptor 35a	Or35a	4.26059	3.96583	4.57988	4.33683	-0.294759	-0.24305
1623276_at	CG31663-RA	CG31663	CG31663	5.85902	5.94226	6.00908	5.59343	0.083237	-0.415651
1623277_at	CG17100-RA	clockwork orange	cwo	7.4482	7.5388	7.34447	7.39564	0.090599	0.051166
1623278_at	S.C3R001858	---	---	3.95935	3.87517	3.9352	4.00791	-0.084178	0.072713
1623279_at	HDC09525	---	---	4.4884	4.25677	4.20989	4.4897	-0.231628	0.279803
1623280_at	Dm.3L.31347.0	---	---	3.13047	3.2055	3.03438	3.09314	0.075035	0.058761
1623281_s_at	CG17949-RA	His2B:CG17949 /// His2B:CG33868 /// His2B:CG33870 /// His2B:CG33872 /// His2B:CG33874 /// His2B:CG33876 /// His2B:CG33878 /// His2B:CG33880 /// His2B:CG33882 /// His2B:CG33884 /// His2B:CG33886 /// His2B:CG33888 /// His2B:CG33890 /// His2B:CG33892 /// His2B:CG33894 /// His2B:CG33896 /// His2B:CG33898 /// His2B:CG33900 /// His2B:CG33902 /// His2B:CG33904 /// His2B:CG33906 /// His2B:CG33908 /// His…	His2B:CG17949 /// His2B:CG33868 /// His2B:CG33870 /// His2B:CG33872 /// His2B:CG33874 /// His2B:CG33876 /// His2B:CG33878 /// His2B:CG33880 /// His2B:CG33882 /// His2B:CG33884 /// His2B:CG33886 /// His2B:CG33888 /// His2B:CG33890 /// His2B:CG33892 /// His2B:CG33894 /// His2B:CG33896 /// His2B:CG33898 /// His2B:CG33900 /// His2B:CG33902 /// His2B:CG33904 /// His2B:CG33906 /// His2B:CG33908 /// His…	6.57006	5.9042	6.22576	6.30505	-0.665861	0.079287
1623282_at	CG31171-RA	CG31171	CG31171	3.01135	3.07592	3.03315	3.12218	0.064574	0.089038
1623283_at	HDC06308	---	---	2.69925	2.84068	2.61099	2.77744	0.141432	0.166448
1623284_at	CG10251-RA	CG10251	CG10251	3.84464	3.72277	3.79929	3.81883	-0.121866	0.01954
1623285_at	CG1637-RC	CG1637	CG1637	9.9721	9.86778	10.2592	10.1347	-0.104313	-0.12454
1623286_at	CG32299-RA	CG32298 /// CG32299	CG32298 /// CG32299	3.62647	3.54505	3.72911	3.47019	-0.081417	-0.258927
1623287_at	CG13921-RA	CG13921	CG13921	7.42356	6.98519	7.14785	7.36936	-0.438368	0.221518
1623288_at	CG4097-RA	Proteasome subunit 20S	Pros26	11.5749	11.5985	11.5794	11.6981	0.02357	0.11866
1623289_at	CG31557-RA	Pseudogene 83e	Obp83ef	5.70599	5.3332	6.2885	6.24549	-0.372792	-0.04301
1623290_at	CG10303-RA	Osiris	Osi4	3.71579	3.88628	3.61935	3.64771	0.170498	0.028358
1623291_at	CG31673-RA	CG31673	CG31673	7.97277	8.48809	7.95623	8.00282	0.515316	0.046581
1623292_at	CG33128-RA	CG33128	CG33128	5.00962	5.31731	5.39509	5.24096	0.307685	-0.154128
1623293_at	CG4042-RA	CG4042	CG4042	7.5634	7.65464	7.37779	7.53249	0.091243	0.1547
1623294_at	CG17669-RA	CG17669	CG17669	3.4668	3.48041	3.4013	3.43381	0.013604	0.032508
1623295_at	CG8564-RA	CG8564	CG8564	4.39407	4.73878	4.5716	4.21762	0.344707	-0.353974
1623296_at	CG32625-RA	CG32625	CG32625	3.4797	3.6581	3.49418	3.39355	0.178396	-0.10063
1623297_at	CG18371-RA	CG18371	CG18371	3.23901	3.36055	3.56931	3.54261	0.12154	-0.026701
1623298_at	CG6067-RA	CG6067	CG6067	5.7946	5.8545	6.35467	6.79422	0.059903	0.439548
1623299_at	CG1794-RA	Matrix metalloproteinase 2	Mmp2	5.80589	5.37871	5.36542	5.76881	-0.42718	0.403389
1623300_at	CG18586-RA	CG18586 /// CG5568	CG18586 /// CG5568	2.61139	2.70414	2.76829	2.633	0.092752	-0.135287
1623301_at	HDC19877	---	---	5.49092	5.60566	5.6385	5.57109	0.114746	-0.067412
1623302_at	CG8067-RA	CG8067	CG8067	6.66282	6.67855	6.69175	6.79053	0.015728	0.098772
1623303_at	HDC14817	---	---	3.55104	3.47143	3.68832	3.52334	-0.079608	-0.164978
1623304_at	CG9107-RA	CG9107	CG9107	5.19693	4.97298	5.10565	5.05944	-0.223951	-0.046214
1623305_at	CG5091-RA	CG5091	CG5091	3.76636	3.6591	3.8369	3.83526	-0.107259	-0.001644
1623306_at	CG11738-RA	lethal (1) G0004	l(1)G0004	7.17976	7.17949	7.19375	7.2049	-0.000268	0.01115
1623307_at	HDC16444	---	---	3.67252	3.48821	3.54693	3.81162	-0.18431	0.264691
1623308_at	HDC12790	CG33784	CG33784	3.41278	3.71137	3.39906	3.37263	0.298597	-0.026432
1623309_at	CG5811-RA	Neuropeptide Y receptor-like	NepYr	3.27902	3.25963	3.18028	3.80524	-0.019388	0.624958
1623310_at	S.C3R003595	---	---	3.60298	3.46708	3.5195	3.66694	-0.1359	0.147432
1623311_at	S.C3R000469	CG34127	CG34127	4.28156	4.29787	4.44267	4.23462	0.016306	-0.208058
1623312_s_at	CG11836-RB	CG11836	CG11836	7.28904	6.97792	7.65443	7.29773	-0.311112	-0.356695
1623313_at	S.C3L001985	SNF1-related	CG6114	3.824	3.79844	3.79451	3.85653	-0.025562	0.062021
1623314_at	CG11186-RB	twin of eyeless	toy	2.91705	2.74254	2.91795	2.81287	-0.174512	-0.105085
1623315_at	S.C3L002620	CG13253	CG13253	4.13953	3.90575	4.18174	3.93313	-0.233778	-0.24861
1623316_at	CG14785-RA	CG14785	CG14785	4.92031	4.97654	5.2798	4.73834	0.056225	-0.541458
1623317_at	CG15477-RA	CG15477	CG15477	3.6475	3.48369	3.65032	3.46019	-0.163806	-0.190136
1623318_s_at	CG18064-RA	Met75Ca /// Met75Cb	Met75Ca /// Met75Cb	3.65621	3.53452	3.48086	3.39524	-0.121694	-0.085625
1623319_at	S.C2L000994	Wnt10	Wnt10	4.44682	4.54568	4.46693	4.56038	0.098853	0.093449
1623320_at	CG3711-RA	CG3711	CG3711	7.59246	7.37915	7.49014	7.59577	-0.213317	0.105636
1623321_at	CG40343-RA	---	---	2.6728	2.82117	2.62733	2.62406	0.148365	-0.003266
1623322_at	CG9067-RA	CG9067	CG9067	8.58879	8.48338	8.65732	8.68881	-0.105411	0.031492
1623323_at	CG12622-RA	Gustatory receptor 10b	Gr10b	4.1095	4.36426	4.17589	4.28208	0.254761	0.106191
1623324_at	CG11770-RA	lines	lin	6.75539	6.5018	6.6235	6.77941	-0.253593	0.155912
1623325_at	CG6847-RA	CG6847 /// CG6847	CG6847 /// DmirCG6847	7.10958	7.43073	6.72073	7.07217	0.321153	0.351445
1623326_a_at	CG14981-RB	maggie	mge	9.25779	9.25156	9.38626	9.22328	-0.006225	-0.162988
1623327_at	S.C2R001709	---	---	8.33079	8.80228	8.28154	8.80741	0.471486	0.525869
1623328_at	CG7252-RA	CG7252	CG7252	13.7564	13.866	13.5076	13.6795	0.10964	0.17193
1623329_at	CG14500-RA	CG14500	CG14500	4.27051	4.27565	5.01954	4.67534	0.005133	-0.344197
1623330_at	CG5568-RA	CG5568	CG5568	3.11808	2.98578	2.99806	3.14106	-0.132292	0.143005
1623331_at	CG32199-RA	CG32199	CG32199	3.14896	3.39101	3.35489	3.177	0.242053	-0.177889
1623332_at	CG15505-RA	Odorant-binding protein 99d	Obp99d	4.59796	4.6145	4.5588	4.63922	0.016541	0.080419
1623333_a_at	CG32604-RA	lethal (1) G0007	l(1)G0007	7.36369	7.12758	7.33721	7.28593	-0.236111	-0.051277
1623334_at	CG12913-RA	CG12913	CG12913	4.40534	4.71113	4.5465	4.35681	0.305787	-0.18969
1623335_a_at	CG5044-RA	CG5044	CG5044	8.98897	9.08566	8.80594	9.15485	0.096688	0.348904
1623336_at	CG13719-RA	CG13719	CG13719	4.99944	5.26743	5.10231	5.30308	0.267985	0.200778
1623337_at	HDC09874	---	---	3.88943	3.91742	3.67169	3.52602	0.027997	-0.145671
1623338_at	CT35233	---	---	3.16085	3.18279	3.33127	3.30467	0.021943	-0.026604
1623339_at	CG7498-RA	CG42445 /// CG7498	CG42445 /// CG7498	7.99709	8.20097	7.66579	8.03383	0.203882	0.368036
1623340_at	CG15333-RA	CG15333	CG15333	3.28499	3.43016	3.59155	3.63494	0.14517	0.043392
1623341_at	CG15598-RA	Osiris	Osi17	5.14604	5.10531	4.77576	4.79861	-0.040731	0.022845
1623342_at	CG8369-RA	CG8369	CG8369	10.1885	10.036	10.9349	10.1088	-0.15256	-0.8261
1623343_at	CG4049-RA	R-gene	CG4049	4.92712	4.67283	4.72934	4.97776	-0.254293	0.248416
1623344_at	CG12856-RA	CG12856	CG12856	3.37529	3.36574	3.41961	3.38488	-0.009546	-0.034736
1623345_at	CG33474-RA	CG33474	CG33474	3.44772	3.36024	3.7778	3.52608	-0.087473	-0.251715
1623346_at	CG2861-RA	CG2861	CG2861	3.07932	2.86477	2.89576	3.08485	-0.214555	0.189088
1623347_at	CG11674-RA	CG11674	CG11674	3.90349	4.00594	3.84312	3.94853	0.102447	0.105406
1623348_at	CG15058-RA	CG15058	CG15058	3.54173	3.71818	3.65306	3.51665	0.17645	-0.136413
1623349_x_at	Transposon.45	---	---	7.86337	8.06947	8.01732	7.99604	0.206101	-0.021284
1623350_at	CG6098-RA	Leucine-rich repeat 47	Lrr47	6.14651	6.12176	6.28108	6.30953	-0.02475	0.028451
1623351_at	CT12883	CG3857	CG3857	5.23042	5.24706	5.48124	5.38782	0.016642	-0.093414
1623352_at	CG7016-RA	CG7016	CG7016	8.05083	7.83982	8.27243	7.66753	-0.211011	-0.60489
1623353_at	CG14637-RA	abstract	abs	7.64569	7.30295	7.42467	7.70811	-0.342741	0.283447
1623354_at	HDC02327	---	---	3.60981	3.67408	3.74227	3.76904	0.064271	0.026775
1623355_at	CG2155-RA	vermilion	v	4.88186	4.53411	5.04307	5.24044	-0.347756	0.197372
1623356_at	CG11999-RA	CG11999	CG11999	9.47917	9.51139	9.3162	9.3534	0.032223	0.037202
1623357_at	CG8616-RA	CG8616	CG8616	7.03221	6.80824	7.04614	6.9742	-0.223972	-0.071937
1623358_at	CG30381-RA	CG30381	CG30381	5.49577	5.6257	5.60327	5.27686	0.129924	-0.326409
1623359_at	CG3836-RA	alpha transcript	stwl	3.71738	3.59104	3.69778	3.73904	-0.126342	0.04126
1623360_at	CG32534-RA	CG32534	CG32534	4.83468	5.15593	4.8801	4.80968	0.321253	-0.070424
1623361_at	HDC12336	---	---	3.78855	3.56093	3.60149	3.51636	-0.227617	-0.085132
1623362_at	HDC10019	---	---	4.7054	4.76531	4.6687	4.29409	0.059914	-0.374612
1623363_at	CG6432-RA	CG6432	CG6432	4.27527	3.73644	3.96367	4.07891	-0.538833	0.115239
1623364_at	CG4250-RA	CG4250	CG4250	9.28635	9.10889	8.8056	8.79032	-0.177464	-0.015285
1623365_at	CG7959-RA	Big brother	Bgb	6.36252	6.0369	6.68878	6.18573	-0.325621	-0.503044
1623366_at	CG8039-RA	mitochondrial ribosomal protein L19	mRpL19	7.32857	7.34545	7.31228	7.45515	0.016885	0.142868
1623367_at	HDC20284	---	---	3.23618	3.27564	3.28331	3.43881	0.039461	0.155499
1623368_at	S.CX001965	---	---	4.15343	4.04156	3.89855	3.9743	-0.111869	0.075756
1623369_at	CG31796-RA	CG31796	CG31796	3.23037	3.43035	3.50455	3.33109	0.199978	-0.173452
1623370_at	CG4148-RA	weckle	wek	6.41633	6.34276	6.40144	6.3873	-0.07357	-0.014147
1623371_at	CG11126-RA	CG42249	CG42249	3.60603	4.29326	4.08477	4.39109	0.687227	0.306313
1623372_at	CG5873-RA	CG5873	CG5873	8.14008	7.5164	7.64388	7.55151	-0.623681	-0.092376
1623373_at	CG14806-RA	CG14806	CG14806	8.64281	8.6491	8.45357	8.48175	0.006284	0.028181
1623374_a_at	CG8649-RA	fimbrin	Fim	10.9443	10.9714	10.6183	10.7959	0.02707	0.17761
1623375_at	CG17081-RA	CG17081 /// CG17081	CG17081 /// DmirCG17081	5.97371	5.78365	6.37929	5.87441	-0.190063	-0.504879
1623376_s_at	CG3798-RF	N-methyl-D-aspartate receptor-associated protein	Nmda1	11.6593	11.6253	11.2618	11.5021	-0.03396	0.24033
1623377_at	CG14841-RA	CG14841	CG14841	3.32851	3.42927	3.39511	3.3663	0.100754	-0.028816
1623378_at	CG5545-RA	Olig family	Oli	3.76269	3.87444	3.86547	3.54762	0.11175	-0.317847
1623379_at	CG14228-RA	Merlin	Mer	6.85128	6.79992	6.73815	6.81069	-0.051361	0.072537
1623380_at	Dm.3L.24290.0	---	---	3.07579	2.95416	2.99551	3.06371	-0.121631	0.068207
1623381_at	HDC03202	---	---	3.00228	3.09245	3.21745	3.10128	0.090169	-0.116176
1623382_at	S.C3L001813	---	---	3.20424	3.21259	3.16005	3.01372	0.008346	-0.146334
1623383_at	CG7507-RA	dynein	Dhc64C	9.52755	9.29705	9.30581	9.33563	-0.230504	0.029822
1623384_at	CG18426-RA	yantar	ytr	9.25819	9.23286	9.38763	9.12195	-0.025325	-0.265678
1623385_at	HDC17349	---	---	2.95311	2.93549	3.00555	2.94014	-0.01762	-0.065405
1623386_s_at	CG14438-RA	CG14438 /// CG14438 /// CG14438	CG14438 /// DmirCG14438 /// DsimCG14438	5.54779	5.46488	5.60381	5.65493	-0.082912	0.051122
1623387_at	CG6546-RA	BRM-associated protein 55	Bap55	7.695	7.5561	8.02311	7.72165	-0.138894	-0.301457
1623388_at	CG15861-RA	CG15861	CG15861	4.72921	4.78484	4.61261	4.72483	0.05563	0.112219
1623389_at	CG11573-RA	Discoidin domain receptor	Ddr	4.27707	4.63119	4.43744	4.39973	0.354121	-0.03771
1623390_at	CG11768-RA	CG11768	CG11768	4.13009	4.544	4.14673	4.30346	0.413906	0.156732
1623391_at	CG1641-RA	sisterless A	sisA	3.79199	3.78696	3.49096	3.56893	-0.00503	0.077966
1623392_at	S.C2R000576	---	---	2.89742	2.88774	2.81293	2.74004	-0.00968	-0.072885
1623393_a_at	CG3277-RA	CG3277	CG3277	7.2125	7.32702	7.19499	7.5368	0.114514	0.341809
1623394_at	CG3536-RA	CG13530	CG42260	4.43464	4.64433	4.44348	4.57933	0.209695	0.135843
1623395_at	HDC16223	---	---	3.4137	3.33371	3.32027	3.3509	-0.079995	0.030625
1623396_at	CG13875-RA	CG13875	CG13875	3.61516	3.75626	3.81256	4.01816	0.141102	0.205602
1623397_at	CG40442-RA	---	---	3.09753	3.01663	2.96479	3.05012	-0.080893	0.085336
1623398_at	CG4830-RA	CG4830	CG4830	8.14277	7.2165	11.0692	10.1896	-0.926272	-0.87955
1623399_at	Dm.3L.24964.0	---	---	3.61892	3.49978	3.584	3.51961	-0.119139	-0.064386
1623400_at	S.C2R002795	---	---	4.64433	4.57337	4.35656	4.53269	-0.070961	0.176135
1623401_a_at	CG8092-RB	CG8092	CG8092	5.92559	5.63609	5.73906	5.68878	-0.289493	-0.050283
1623402_at	CG10954-RA	Arc-p34	Arc-p34	9.62229	9.74792	9.67991	9.64738	0.12563	-0.032529
1623403_s_at	CG2028-RB	Casein Kinase 1	CkIalpha	10.2607	10.3079	10.0907	10.1928	0.04725	0.10207
1623404_at	CG16890-RA	CG16890	CG16890	8.29031	7.61201	7.7753	8.41912	-0.678303	0.643822
1623405_at	CG1258-RA	Pavarotti KLP	pav	7.44466	7.18788	7.52739	7.2396	-0.256777	-0.287789
1623406_at	HDC15816	---	---	3.30882	3.59752	3.30652	3.63351	0.288699	0.326989
1623407_at	CG10298-RA	CG10298	CG10298	4.5381	4.67657	4.71784	4.45899	0.13846	-0.25885
1623408_s_at	CG2947-RB	anon-fast-evolving-1A9 /// anon-fast-evolving-1A9	CG2947 /// CG32789	10.0221	9.89491	9.7761	9.99283	-0.127137	0.216729
1623409_at	HDC11514	---	---	4.03147	3.85958	3.82919	3.34145	-0.171885	-0.487738
1623410_at	CT11695	Peroxidase	Pxd	3.45879	3.22275	3.28974	3.04551	-0.236038	-0.244239
1623411_at	CG12052-RN	longitudinals absent	lola	5.55238	5.55061	5.28546	5.52623	-0.001767	0.240768
1623412_a_at	CG17150-RC	CG17150 /// CG17150	CG17150 /// DmirCG17150	4.10238	4.09934	3.96334	3.92314	-0.003041	-0.040199
1623413_at	HDC02460	---	---	4.73868	4.70741	4.68614	4.79714	-0.031271	0.110997
1623414_at	Dm.X.55352.0	---	---	4.05688	4.10032	4.10762	4.08036	0.043439	-0.027261
1623415_at	CG6667-RC	dorsal	dl	6.2679	6.4299	6.66755	6.55814	0.162007	-0.109406
1623416_at	CG33265-RA	CG33265	CG33265	13.5121	12.5984	12.4409	13.4052	-0.91365	0.96425
1623417_at	HDC14431	---	---	3.5439	3.49484	3.42877	3.27832	-0.049056	-0.150457
1623418_at	CG10244-RA	Cad96Ca	Cad96Ca	8.80451	8.60977	8.7449	8.66209	-0.194746	-0.082808
1623419_s_at	CT40876	CG31358	CG31358	4.55956	4.8449	4.92587	4.63619	0.285332	-0.289681
1623420_at	CT35475	---	---	2.83741	2.75536	3.0218	2.95579	-0.082049	-0.066011
1623421_at	CG6347-RA	CG6347	CG6347	3.38327	3.30946	3.35113	3.32288	-0.073802	-0.028255
1623422_a_at	CG31908-RA	Complementation group D /// CG31908	ade3 /// CG31908	9.83067	9.61149	9.57543	9.77303	-0.219174	0.197595
1623423_at	S.C3R001130	---	---	4.39264	4.6422	4.52956	4.56549	0.249553	0.035935
1623424_a_at	CG8224-RB	Activin A receptor 45A	babo	7.7573	7.79986	7.70658	7.89111	0.042556	0.184528
1623425_at	CG8238-RA	48A-E Bcl-2-like	Buffy	8.47389	7.75766	8.52909	9.08562	-0.71623	0.556528
1623426_at	CG31633-RA	CG31633	CG31633	7.00777	7.10308	6.98393	7.12746	0.095306	0.143533
1623427_at	CG7179-RA	CG7179	CG7179	6.54871	6.71446	6.42742	6.49671	0.16574	0.069294
1623428_at	CG14933-RA	CG14933	CG14933	11.8615	12.0392	11.3544	11.9392	0.17762	0.58479
1623429_at	CG11073-RA	CG11073	CG11073	6.75311	6.47396	6.95493	6.58828	-0.279154	-0.36666
1623430_at	CG3832-RA	Peptidyl gycine alpha hydroxylating monooxygenase	Phm	8.12326	7.94763	7.72558	8.06085	-0.17563	0.335268
1623431_at	CG13423-RA	CG13423	CG13423	4.59813	4.71703	4.37409	4.28259	0.118901	-0.091504
1623432_s_at	CG32010-RA	Plexin-B	plexB	7.25636	7.0087	7.15567	7.24118	-0.247661	0.085512
1623433_at	CG30369-RA	CG30369	CG30369	3.6825	3.48052	3.74781	3.60787	-0.201986	-0.139937
1623434_at	CG3702-RA	CG3702	CG3702	9.56784	9.63209	9.57668	9.64249	0.064251	0.065808
1623435_at	HDC13252	---	---	3.41791	3.12657	3.2098	3.1973	-0.291333	-0.012497
1623436_a_at	CG5461-RC	---	---	10.452	10.29	10.1921	10.4747	-0.16197	0.28254
1623437_at	CG9948-RA	CG9948	CG9948	4.18916	4.12713	4.12705	4.09992	-0.062031	-0.027128
1623438_at	CG9505-RA	CG9505	CG9505	4.69468	4.89229	4.86161	5.01337	0.19761	0.151757
1623439_at	CG17744-RA	CG17744	CG17744	3.51309	3.67335	4.09816	3.27314	0.160262	-0.82502
1623440_at	CG31848-RA	CG31848	CG31848	3.85099	3.73147	3.6093	3.86024	-0.119512	0.250934
1623441_at	CG18412-RA	Polyhomeotic	ph-p	8.02139	7.78988	7.90372	7.94219	-0.231516	0.03847
1623442_at	CG14088-RA	CG14088	CG14088	3.39096	3.38125	3.31713	3.29485	-0.009706	-0.02228
1623443_at	S.C3R003251	---	---	4.13955	4.20723	4.10398	4.17229	0.067685	0.068314
1623444_at	CG32466-RA	---	---	4.76425	4.98416	4.64938	4.49619	0.219905	-0.153191
1623445_at	CG14095-RA	CG14095	CG14095	6.10091	6.35936	6.09293	6.09508	0.258445	0.002149
1623446_a_at	CG32950-RB	---	---	4.57502	4.73076	4.2224	4.61888	0.15574	0.396484
1623447_a_at	CG12201-RB	CG12201	CG12201	3.79035	3.52373	3.58236	3.49554	-0.266618	-0.086821
1623448_at	CG5196-RA	CG5196	CG5196	9.16283	9.15159	9.21136	9.3009	-0.011242	0.089539
1623449_at	CG7840-RA	CG7840	CG7840	8.70329	8.7118	8.65858	8.78259	0.008513	0.124007
1623450_at	CG33151-RA	Gustatory receptor 59e	Gr59e	3.17186	3.19596	3.11419	3.12183	0.024105	0.007641
1623451_at	CG32375-RA	Ank2	Ank2	5.68365	5.77304	5.71809	5.56973	0.089392	-0.148369
1623452_at	CG13068-RA	CG13068	CG13068	7.75677	7.93175	7.89048	7.56374	0.17498	-0.326742
1623453_at	CG10447-RA	CG10447	CG10447	8.25872	7.99698	8.00338	8.22645	-0.261738	0.223067
1623454_at	HDC15209	---	---	3.24703	3.24144	3.08998	3.26673	-0.005592	0.176751
1623455_s_at	CG1691-RB	IGF-II mRNA-binding protein	Imp	6.77202	6.49299	6.91622	6.64664	-0.279023	-0.269575
1623456_at	CG12477-RA	CG12477	CG12477	3.9035	3.95904	4.00467	3.93927	0.055536	-0.065398
1623457_at	HDC13964	---	---	4.53207	4.81682	4.47588	4.55052	0.284749	0.074639
1623458_at	CG14899-RA	CG14899 /// CG14899	CG14899 /// DbuzCG14899	8.85872	8.99099	8.77959	8.91624	0.132269	0.136652
1623459_at	CG9453-RC	neuroserpin	Spn4	9.11121	8.8327	8.85523	8.96948	-0.278509	0.114247
1623460_at	CG7479-RA	Leucyl-tRNA synthetase	Aats-leu	6.97065	6.86193	7.04261	7.27569	-0.108722	0.233089
1623461_at	CG40239-RA	CG40239	CG40239	3.60067	3.59332	3.38629	3.67061	-0.007348	0.284319
1623462_at	CG7760-RA	cousin of atonal	cato	4.55491	4.27057	4.11306	4.23626	-0.284341	0.123197
1623463_at	CG4254-RA	cofilin	tsr	13.5554	13.4314	13.529	13.4652	-0.12409	-0.06379
1623464_at	CG13217-RA	CG13217	CG13217	5.36745	5.35105	4.78605	4.69617	-0.016397	-0.089876
1623465_at	CG6138-RA	CG6138	CG6138	3.53607	3.62861	3.72175	3.70611	0.092541	-0.015642
1623466_at	CG9097-RB	bric-a-brac	bab1	5.96685	5.64074	5.82685	5.66473	-0.326113	-0.16212
1623467_at	CG8087-RA	CG8087	CG8087	4.776	4.75213	4.38741	4.49571	-0.023866	0.108302
1623468_at	CG2213-RA	CG2213	CG2213	6.63718	6.40341	6.9769	6.56449	-0.233769	-0.412412
1623469_s_at	HDC09652	CG18331	CG18331	4.20523	4.21512	4.20361	4.13543	0.009889	-0.068185
1623470_at	CG5231-RA	Lipoic acid synthase	Las	7.17367	7.10455	7.22374	7.21588	-0.069121	-0.007856
1623471_s_at	GM07660	---	---	8.11105	8.18005	7.75371	7.84008	0.069001	0.086369
1623472_at	CG9089-RA	wurst	wus	6.72322	6.68571	6.65381	7.07514	-0.037508	0.421338
1623473_at	CG18247-RA	Tyrosine kinase 7	shark	7.71089	7.66193	7.82572	8.00626	-0.048952	0.180543
1623474_at	CG15479-RA	CG15479	CG15479	3.73425	3.71014	3.67948	3.7435	-0.024103	0.064021
1623475_s_at	CG10279-RG	Lighten up	Rm62	11.4018	11.3053	11.295	11.2453	-0.09654	-0.04965
1623476_at	Dm.3L.26046.0	---	---	2.76985	2.99018	3.06349	2.96046	0.220333	-0.10303
1623477_at	HDC12755	---	---	3.00915	3.29373	3.08451	3.2196	0.284571	0.135086
1623478_at	CG16752-RA	CG16752 /// CG16752	DsimCG16752 /// SPR	6.34444	6.35903	6.77006	6.65282	0.014589	-0.117243
1623479_at	CG7413-RA	Retinoblastoma-family protein	Rbf	6.70724	6.5704	6.89561	6.68884	-0.136843	-0.206771
1623480_at	CG5047-RA	CG5047	mTerf3	7.55912	7.50993	7.58244	7.58194	-0.049188	-0.000505
1623481_at	CG9066-RA	CG9066	CG9066	10.732	10.694	10.7353	10.799	-0.03795	0.06374
1623482_at	CG9072-RA	CG9072	CG9072	5.20666	5.31266	5.0334	5.18856	0.105998	0.15516
1623483_at	CG17283-RA	CG17283	CG17283	3.25916	3.43661	3.25377	3.34272	0.17745	0.088948
1623484_at	CG3830-RA	vestigial	vg	3.17808	3.10568	3.23465	2.98112	-0.072398	-0.253529
1623485_at	CG6358-RA	Xeroderma pigmentosum group A-like	Xpac	6.56394	6.38991	6.61082	6.50333	-0.174024	-0.107488
1623486_at	CG7900-RA	CG7900	CG7900	7.56089	8.3085	8.20948	8.31457	0.747608	0.105088
1623487_at	CG8374-RA	dalmatian	dmt	6.5906	6.6132	6.45252	6.47821	0.022598	0.02569
1623488_at	CG40164-RB	CG40164	CG40164	2.53988	2.41979	2.45671	2.52883	-0.120093	0.072115
1623489_at	CG11091-RA	---	---	4.83085	4.81936	4.8304	4.67062	-0.011488	-0.159779
1623490_at	CG5723-RB	tenascin major	Ten-m	7.59168	7.16681	8.04914	7.3649	-0.42487	-0.684236
1623491_at	CG15155-RA	CG15155	CG15155	3.62921	4.43762	5.82982	3.76234	0.808408	-2.06749
1623492_a_at	CG17010-RA	CG17010	CG17010	4.26156	4.43242	4.47394	4.23695	0.170862	-0.236989
1623493_at	CG12717-RA	CG12717	CG12717	3.60429	3.43304	3.47506	3.86411	-0.171241	0.389048
1623494_at	CG2723-RA	Ecdysone-inducible gene E3	ImpE3	9.01726	8.0585	8.70543	8.78944	-0.958756	0.084013
1623495_at	CG10574-RA	inhibitor-2	I-2	7.37148	7.18099	7.29083	7.31266	-0.190497	0.021824
1623496_at	CG3228-RA	kurz	kz	4.72532	4.59109	4.67747	4.65273	-0.134229	-0.024737
1623497_at	CG8346-RA	split locus enhancer protein m3	HLHm3	7.10481	7.05397	7.49961	6.97661	-0.050841	-0.523002
1623498_at	CG5857-RA	CG5857	CG5857	8.07526	7.97189	8.39315	7.98886	-0.103374	-0.404292
1623499_at	CG12341-RA	CG12341	CG12341	8.25097	8.1292	8.09114	8.52727	-0.121772	0.436137
1623500_at	CG13622-RA	CG13622	CG13622	4.07984	4.1934	4.42168	4.47602	0.113567	0.054341
1623501_at	CG32859-RA	eIF4E-7	eIF4E-7	3.33927	3.47001	3.66217	3.2003	0.130741	-0.461876
1623502_at	CG31910-RA	CG31910	CG31910	5.32224	5.33223	5.52849	5.1888	0.009991	-0.339697
1623503_at	CG5518-RA	slamdance	sda	10.8971	10.8357	10.6843	10.6385	-0.0614	-0.04588
1623504_at	S.C3L000708	---	---	4.04928	4.18223	3.9374	3.73401	0.132948	-0.203388
1623505_s_at	CG11700-RA	CR11700 /// Ubiquitin-5E	CR11700 /// Ubi-p5E	13.0686	13.0663	13.1003	13.2301	-0.00231	0.12974
1623506_s_at	CG32505-RA	Protein phosphatase X	Pp4-19C	9.13285	8.9661	9.08993	9.08032	-0.166751	-0.009612
1623507_at	CG33136-RA	CG33136	CG33136	3.35206	3.42001	3.21369	3.30444	0.067953	0.090756
1623508_at	CG30466-RA	CG30466	CG30466	3.93466	4.18818	4.09592	4.03081	0.253528	-0.065112
1623509_at	CG15252-RA	CG15252	CG15252	4.97987	5.37937	5.16163	5.28731	0.399498	0.125673
1623510_at	CG7970-RA	CG7970	CG7970	9.77554	9.9962	9.91255	9.81082	0.220659	-0.101729
1623511_at	HDC13475	---	---	3.62043	3.81032	3.70446	3.65332	0.189892	-0.051139
1623512_at	CG13291-RA	CG13291	CG13291	3.03269	2.89054	2.87958	2.89302	-0.14215	0.013433
1623513_at	CG1559-RA	Upf1	Upf1	8.07224	7.92449	8.01487	7.9886	-0.147748	-0.026264
1623514_a_at	CG2239-RC	jdp	jdp	5.41666	5.60515	5.18437	5.24047	0.188496	0.056098
1623515_at	S.C2R001400	---	---	3.38325	3.4945	3.43383	3.42733	0.11125	-0.006499
1623516_s_at	CG11907-RA	Equilibrative nucleoside transporter 1	Ent1	9.97601	9.92886	10.1711	10.33	-0.047146	0.15891
1623517_at	CG4962-RA	CG4962	CG4962	3.21337	3.54343	3.69331	3.47776	0.330058	-0.215541
1623518_s_at	CG31305-RB	CG6782	CG6782	9.10029	9.49555	9.31354	9.08068	0.395263	-0.232859
1623519_at	CG14941-RA	extra sex combs	esc	6.13478	6.00659	6.2917	5.77381	-0.128184	-0.517891
1623520_a_at	CG10336-RB	CG10336	CG10336	5.2414	5.16568	5.30524	5.2757	-0.075728	-0.029546
1623521_at	CG11909-RA	CG11909	CG11909	3.8656	4.16869	3.8368	4.22313	0.303093	0.386329
1623522_at	CG11668-RA	CG11668	CG11668	6.58186	6.20607	6.08246	5.7474	-0.375791	-0.335056
1623523_at	CG5810-RA	CG5810	CG5810	3.29424	3.06516	3.19689	2.9709	-0.229079	-0.225996
1623524_at	CG7031-RA	CG7031	CG7031	3.68351	3.90266	3.56996	3.61957	0.219144	0.049609
1623525_at	CG5109-RA	Polycomblike	Pcl	7.34438	7.19054	7.29928	7.00165	-0.15384	-0.297624
1623526_at	CG32511-RA	CG32511	CG32511	3.54619	3.58753	3.56855	3.35909	0.041342	-0.209462
1623527_at	CG40122-RA	CG40122	CG40122	5.57119	5.62117	5.55246	5.49916	0.049981	-0.0533
1623528_a_at	CG31784-RA	CG31784	CG31784	3.28144	3.113	3.28752	2.82886	-0.168438	-0.458658
1623529_s_at	CG32825-RA	Odorant receptor 19a /// Odorant receptor 19b	Or19a /// Or19b	3.63314	3.57438	3.50774	3.4531	-0.058752	-0.054636
1623530_at	Dm.2R.14825.0	---	---	3.00224	2.94069	3.01059	3.04334	-0.061551	0.032747
1623531_at	CG6864-RA	Mst89B	Mst89B	3.50682	3.70577	4.0368	3.50463	0.198953	-0.532167
1623532_at	HDC06238	---	CG34236	11.136	11.0682	10.6793	11.2609	-0.06787	0.58162
1623533_at	CT35037	CG15140	CG15140	3.55723	3.73201	3.69078	3.57449	0.174777	-0.11629
1623534_at	Dm.3R.35518.0	---	---	4.46509	4.66648	4.66783	4.46054	0.20139	-0.207291
1623535_at	CG7164-RA	CG7164	CG7164	3.4448	3.45736	3.54258	3.42727	0.012563	-0.115309
1623536_s_at	CG11347-RD	CG11347	CG11347	9.67351	10.1827	10.1449	10.155	0.509223	0.01013
1623537_at	CT35952	---	---	6.27234	6.24266	6.91865	6.71828	-0.029686	-0.200373
1623538_at	Dm.3R.34364.0	---	---	4.04651	3.87602	3.86196	4.19297	-0.170486	0.331007
1623539_at	CG30039-RA	CG30039	CG30039	2.90631	3.2656	4.95801	3.00962	0.359289	-1.94839
1623540_at	CG31704-RA	CG31704	CG31704	5.25748	5.15703	5.15416	5.4985	-0.10045	0.344343
1623541_at	HDC06628	---	---	4.18795	4.14762	4.31833	4.20328	-0.040333	-0.115053
1623542_at	CG11373-RA	CG11373	CG11373	3.28725	3.28953	3.44577	3.00058	0.002285	-0.445197
1623543_at	CG5807-RA	CG5807	CG5807	9.11167	9.44148	9.01006	9.36576	0.32981	0.355696
1623544_at	CG33209-RA	---	---	7.98191	7.6365	7.40798	7.5884	-0.345414	0.18042
1623545_at	CG9193-RA	proliferating cell nuclear antigen	mus209	8.43787	8.2855	8.61756	8.32552	-0.152366	-0.292042
1623546_at	CG7128-RA	prodos	Taf8	5.93079	5.97156	6.07418	6.14409	0.040761	0.069908
1623547_at	CG31062-RA	downstream of eyeless	side	3.6174	3.87935	3.60242	3.79879	0.261957	0.196375
1623548_at	CG18269-RA	CG18269	CG18269	3.81318	3.7186	3.73982	3.55547	-0.094581	-0.184355
1623549_at	CG1973-RA	CG1973	CG1973	7.88307	7.89245	7.95431	8.12666	0.009373	0.172349
1623550_at	CG10493-RA	CG10493	Phlpp	4.43124	4.76307	4.21197	4.10982	0.331828	-0.102145
1623551_at	CG18081-RA	CG18081	CG18081	9.53066	9.5991	9.40554	9.3753	0.06844	-0.030239
1623552_s_at	CG2893-RB	CG2893	CG2893	4.8489	5.27512	5.65602	5.43356	0.426217	-0.222461
1623553_a_at	CG5410-RD	Mitochondrial Rho	Miro	8.67506	8.53175	8.43313	8.53692	-0.143308	0.103792
1623554_at	CG3708-RA	CG3708	CG3708	3.98088	3.88319	4.20152	3.99956	-0.097688	-0.20196
1623555_at	CG10131-RA	CG10131	CG10131	8.52079	7.56911	7.75524	7.53195	-0.951677	-0.223287
1623556_at	CG32669-RA	CG32669	CG32669	5.4428	5.34116	5.54499	5.98318	-0.101636	0.43819
1623557_at	CG31679-RA	CG31679	CG31679	3.29391	3.52053	3.4968	3.60464	0.226623	0.107833
1623558_at	CG8505-RA	CG8505	Cpr49Ae	3.83899	3.60379	3.59436	3.59436	-0.235203	0
1623559_s_at	Transposon.18	---	---	3.6091	3.86084	3.86018	3.63653	0.251737	-0.223649
1623560_at	CG18048-RA	CG18048	CG18048	5.6445	5.77699	5.87881	5.86376	0.132492	-0.015055
1623561_at	HDC01518	---	---	4.56068	4.69752	4.5277	4.8167	0.136842	0.289001
1623562_at	CG14431-RA	CG14431	CG14431	4.87224	5.10266	4.93643	4.94112	0.230424	0.00469
1623563_at	HDC02760	---	---	4.38236	4.51955	3.98816	4.13417	0.137189	0.146008
1623564_at	CG4109-RA	syntaxin	Syx8	7.94102	7.96987	8.18272	8.17617	0.028856	-0.006553
1623565_at	CG17278-RA	CG17278	CG17278	7.72678	7.22137	7.66919	7.37737	-0.505405	-0.291822
1623566_at	CG13957-RA	CG13957	CG13957	6.05776	6.0324	6.06286	6.00334	-0.025356	-0.059517
1623567_at	S.C3L002408	---	---	4.11385	3.99605	3.9189	4.02332	-0.1178	0.104428
1623568_at	HDC08176	---	---	3.27362	3.33307	3.34307	3.04756	0.059442	-0.295501
1623569_at	CG14907-RA	open reading frame 2 /// CG14907	CG14906 /// CG14907	6.53899	6.39689	6.49992	6.51828	-0.14211	0.018355
1623570_at	CG7924-RA	CG7924	CG7924	4.80116	4.36621	5.24486	4.66719	-0.434948	-0.577666
1623571_a_at	CG9328-RB	CG9328	CG9328	6.69803	6.50216	6.62503	6.61675	-0.195868	-0.008273
1623572_at	CG32562-RA	xmas-2	xmas-2	3.91776	4.00443	3.74454	3.75365	0.086672	0.009104
1623573_s_at	CG11266-RA	CG11266	CG11266	9.6527	9.48044	9.69109	9.60543	-0.17226	-0.085662
1623574_at	CG11694-RA	CG11694	CG11694	3.9188	3.88267	4.03154	4.06078	-0.036126	0.029239
1623575_at	GM08552_revcomp	---	---	3.24154	2.95377	3.04667	3.1848	-0.287775	0.138129
1623576_at	CG1850-RA	CG1850	CG1850	4.22082	4.70565	4.17872	4.27785	0.484834	0.099134
1623577_at	S.C3L002790	---	---	3.42462	3.30685	3.35289	3.31023	-0.11777	-0.042661
1623578_at	Dm.3L.22471.0	---	---	4.49374	4.33189	4.51737	4.18647	-0.161852	-0.330907
1623579_at	Dm.3R.40645.0	CG33773	CG33773	2.95282	2.6054	2.75307	2.94806	-0.347424	0.194997
1623580_at	CG1913-RA	alpha-tubulin	alphaTub84B	12.8738	12.8408	12.851	12.6133	-0.03306	-0.23779
1623581_at	HDC17815	---	---	4.17427	4.36088	4.01322	4.29317	0.186605	0.279959
1623582_at	CG6364-RA	CG6364	CG6364	8.00712	7.92546	7.71305	8.04884	-0.081652	0.335795
1623583_at	CG31657-RA	PNUTS	PNUTS	7.09825	6.94993	6.85104	6.98462	-0.148314	0.133582
1623584_at	CG10473-RA	hook-like	hkl	8.51255	8.36295	8.70571	8.33972	-0.149601	-0.365991
1623585_at	CG14366-RA	CG14365	CG34383	4.34075	4.37143	4.24025	4.17091	0.030676	-0.069336
1623586_a_at	CG17142-RA	pyrexia	pyx	4.26927	4.27854	4.24872	4.28329	0.009268	0.034566
1623587_at	CG31730-RA	CG31730	CG31730	3.4921	3.36234	3.50972	3.27251	-0.129757	-0.237212
1623588_at	CG6050-RA	Elongation factor Tu mitochondrial	EfTuM	8.17474	8.18316	8.21295	8.15913	0.008418	-0.053821
1623589_a_at	CG5326-RB	CG5326	CG5326	5.25642	5.42205	5.28268	5.35258	0.165629	0.069901
1623590_s_at	CG32438-RC	Smc5	Smc5	5.67083	5.90703	5.97848	5.78766	0.236193	-0.190812
1623591_a_at	CG17883-RA	CG17883	CG17883	9.98826	9.88934	9.86052	10.0091	-0.098921	0.148579
1623592_at	CG15894-RA	CG15894 /// CG15894	CG15894 /// DmirCG15894	4.16749	4.52741	4.37703	4.40956	0.359918	0.032534
1623593_at	Dm.3R.44169.0	---	---	2.83359	3.09558	3.08988	2.9959	0.261988	-0.093977
1623594_at	CG1363-RA	blown fuse	blow	7.14433	6.50636	7.25245	6.97976	-0.637969	-0.272692
1623595_at	CG5439-RA	CG5439	CG5439	7.46426	7.41851	7.48678	7.58242	-0.045749	0.095643
1623596_at	CG12255-RA	CG12255	Cpr72Eb	3.89456	3.85619	3.82968	3.84	-0.038374	0.010315
1623597_s_at	CG40072-RC	CG40072	CG17684	3.64805	3.67886	3.74634	3.22804	0.030811	-0.518299
1623598_at	HDC03315	---	---	4.60971	4.66819	4.80211	4.77141	0.058485	-0.030701
1623599_at	CG30498-RA	boca	boca	8.43212	8.37981	8.53954	8.28585	-0.052312	-0.253697
1623600_at	HDC08497	---	---	3.57315	3.70883	3.50253	3.34825	0.135676	-0.154286
1623601_at	CG8221-RA	amyrel	Amyrel	3.8733	4.17488	3.71263	3.69743	0.301581	-0.015203
1623602_a_at	CG10975-RA	Protein tyrosine phosphatase 69D	Ptp69D	6.91666	6.71336	6.79905	6.98017	-0.203297	0.181117
1623603_at	CG4793-RB	CG4793	CG4793	2.81339	2.91385	2.76633	2.99641	0.100455	0.23008
1623604_at	CG7742-RA	CG7742	CG7742	3.92087	4.02299	4.32744	4.14042	0.102121	-0.18702
1623605_a_at	CG4427-RA	TGF-beta-inducible early gene	cbt	10.6005	10.4706	10.4466	10.5129	-0.12981	0.06637
1623606_at	CG4087-RA	Ribosomal-protein-A2	RpLP1	14.0686	13.9915	13.9767	13.9634	-0.07712	-0.01334
1623607_at	CG13431-RA	N-acetylglucosaminyltransferase I	Mgat1	7.19469	7.03247	7.19243	7.1529	-0.162218	-0.03953
1623608_at	HDC06314	---	---	3.18174	3.18987	2.9935	3.22788	0.008129	0.234375
1623609_at	CG15172-RA	CG15172	CG15172	3.3922	3.29849	3.52747	3.22452	-0.093705	-0.302948
1623610_at	CG14652-RA	CG14652	CG34357	3.66695	3.96462	3.99293	3.60213	0.29767	-0.390807
1623611_at	HDC11397	---	---	3.20699	3.44629	3.45762	3.28758	0.239304	-0.170038
1623612_at	CG7722-RA	CG7722 /// ---	CG7722 /// DsimCG7722	8.78881	9.0089	9.01859	8.67946	0.220091	-0.339134
1623613_at	CG13762-RA	CG13762	CG13762	3.3382	3.35556	3.21652	3.35503	0.017359	0.138519
1623614_at	HDC19782	CG12531	CG12531	4.2305	4.39553	4.2371	4.32731	0.165038	0.090208
1623615_at	CG8675-RA	CG8675	CG8675	7.11258	7.01136	7.04662	7.22581	-0.101219	0.179191
1623616_at	Dm.X.50113.0	---	---	2.69999	2.78162	2.604	2.62154	0.081631	0.017546
1623617_at	S.C2R001714	---	---	5.2421	5.44001	5.22227	5.06554	0.197908	-0.156736
1623618_at	CG14163-RA	CG12524	CG34356	3.2349	3.38033	3.55614	3.54023	0.145437	-0.015917
1623619_at	CG15684-RA	CG15684	CG15684	4.32387	4.27718	4.05831	4.39825	-0.046691	0.339942
1623620_a_at	CG17212-RB	rhomboid-6	rho-6	4.27724	4.44338	4.28346	4.22551	0.166136	-0.057948
1623621_at	HDC06366	---	---	3.56498	3.26433	3.25659	3.37408	-0.300649	0.117484
1623622_a_at	CG12862-RB	CG12862	CG12862	4.48484	4.06647	4.18276	4.10175	-0.418367	-0.081018
1623623_at	HDC16607	---	---	4.42433	4.42991	4.31981	4.24793	0.005583	-0.071877
1623624_at	CG14869-RA	CG14869	CG14869	8.48728	7.59474	8.77831	8.4651	-0.892544	-0.313204
1623625_at	CG14542-RA	CG14542	CG14542	10.0713	9.84584	9.95699	10.0289	-0.225451	0.071873
1623626_a_at	CG11412-RB	CG11412	CG11412	9.09885	8.99338	8.94926	9.17507	-0.105469	0.225818
1623627_at	Dm.2R.20576.0	---	---	4.84039	5.15247	4.67317	4.80321	0.312086	0.130038
1623628_at	CG31744-RA	Gustatory receptor 36b	Gr36b	2.82036	2.99221	3.02971	2.9211	0.171851	-0.108617
1623629_at	CG5878-RA	alpha4GT2	alpha4GT2	3.14162	2.91556	3.05842	3.13701	-0.226058	0.078583
1623630_at	HDC14326	---	---	3.47342	3.83112	3.59046	3.59102	0.357704	0.000556
1623631_at	CG9388-RA	AP-47	AP-47	9.39279	9.22671	9.05526	9.33141	-0.166081	0.276156
1623632_s_at	CG6327-RA	CG6327	CG6327	4.36827	5.65954	7.38356	7.52924	1.29127	0.145682
1623633_at	CG2034-RA	CG2034	CG2034	8.66092	8.56661	8.49836	8.74211	-0.094309	0.243743
1623634_at	CG6527-RA	CG6527	CG6527	3.82632	3.83621	4.24895	3.75206	0.009888	-0.496883
1623635_at	CG14027-RA	Turandot M	TotM	3.18794	3.31031	3.23847	3.38359	0.122366	0.145123
1623636_at	CG11748-RB	Odorant-binding protein 19a	Obp19a	3.13862	3.18309	3.32	3.03361	0.044476	-0.286394
1623637_s_at	CG18773-RA	Larval cuticle protein 10 /// Lcp65Ab2	Lcp65Ab1 /// Lcp65Ab2	4.3606	4.8709	4.90966	4.73692	0.510298	-0.17274
1623638_a_at	CG3894-RB	dmNeural-like	CG3894	4.84825	4.80462	4.89909	4.7886	-0.043629	-0.110495
1623639_at	HDC12883	---	---	3.57319	3.63181	3.69124	3.7106	0.058619	0.019362
1623640_at	S.C3L002201	CG32169	CG32169	3.25876	3.16056	2.9089	3.25358	-0.0982	0.344682
1623641_at	CG32856-RA	CG32856	CG32856	7.97511	7.84246	8.085	7.93026	-0.132654	-0.15474
1623642_at	CG10183-RA	CG16723	CG16723	3.38543	3.55614	3.47698	3.34153	0.170715	-0.135455
1623643_s_at	CG4559-RA	Imaginal disc growth factor 3	Idgf3	9.45496	10.042	9.40416	9.73909	0.587039	0.334932
1623644_s_at	CG2986-RA	Ribosomal protein S21	oho23B	13.6849	13.5509	13.6496	13.512	-0.13401	-0.13763
1623645_a_at	CG3208-RB	RhoGAP5A	RhoGAP5A	7.05948	6.96522	7.3058	7.02711	-0.094268	-0.27869
1623646_at	CG15400-RA	CG15400	CG15400	3.83084	3.66602	3.99003	3.53819	-0.164823	-0.451844
1623647_at	CG8243-RA	CG8243	CG8243	9.45292	9.41075	9.24079	9.40937	-0.042169	0.168579
1623648_s_at	CG1009-RD	Puromycin sensitive aminopeptidase	Psa	8.64889	8.49302	8.64159	8.59132	-0.155863	-0.050267
1623649_at	HDC03496	---	---	3.16993	3.44033	3.12944	3.2487	0.270408	0.119265
1623650_a_at	CG7865-RB	PNGase	PNGase	9.15857	9.27238	9.06999	9.35894	0.11381	0.288946
1623651_at	HDC10046	---	---	3.4283	3.2843	3.47987	3.5198	-0.144001	0.039924
1623652_at	CG14740-RA	CG14740	CG14740	3.39712	3.71305	3.37735	3.50875	0.315926	0.131403
1623653_at	CG7625-RA	VhaM9.7-2	VhaM9.7-2	11.9313	11.8054	11.9468	11.7225	-0.12592	-0.22425
1623654_at	S.C2L002556	---	---	3.93039	4.01881	3.85792	3.89187	0.088422	0.033945
1623655_at	CG2979-RA	yolk protein 2	Yp2	4.8026	4.96571	4.62462	4.61558	0.163105	-0.009033
1623656_s_at	CG1109-RA	CG1109	CG1109	6.48444	6.42885	6.4393	6.50171	-0.055591	0.062411
1623657_at	CG14505-RA	CG14505	CG14505	3.38429	3.54919	3.34151	3.66475	0.164895	0.323242
1623658_at	CG13306-RA	CG13306	CG13306	3.70243	3.72561	3.57181	3.5509	0.02318	-0.020908
1623659_at	CG11218-RA	Odorant-binding protein 56d	Obp56d	4.88627	5.35737	6.51066	5.64445	0.471095	-0.866202
1623660_at	CG4892-RA	CG4892	CG4892	3.90995	3.79638	3.77166	3.77553	-0.113569	0.003873
1623661_at	S.CX001574	---	---	3.59071	3.77899	3.58568	3.25868	0.188277	-0.326996
1623662_at	CG11044-RA	CG11044	CG11044	3.21234	3.42407	3.26677	3.19278	0.211731	-0.07399
1623663_a_at	CG18063-RA	CG18063	CG18063	2.99885	2.93314	3.52087	3.16569	-0.065707	-0.35518
1623664_at	CG10585-RA	CG10585	CG10585	6.2447	6.34081	6.25224	6.15806	0.096111	-0.094178
1623665_at	CG32716-RA	---	---	3.84565	3.96829	3.83892	3.80124	0.122639	-0.037675
1623666_at	CG10516-RA	CG10516	CG10516	6.4137	6.3643	6.46359	6.65886	-0.049401	0.195275
1623667_at	HDC14379	---	---	2.91567	2.98742	2.84467	2.90603	0.071744	0.061358
1623668_at	CG13209-RA	kojak	sha	3.68137	3.73979	3.48484	3.82741	0.058418	0.342563
1623669_at	CG16836-RA	CG16836	CG16836	4.03139	3.73412	3.77125	3.93832	-0.297278	0.167063
1623670_at	CG14562-RA	CG14562 /// CG14562	CG14562 /// DmirCG14562	5.62936	5.51167	5.71713	5.73794	-0.117697	0.020811
1623671_at	HDC14619	---	---	3.38705	3.34251	3.74139	3.55483	-0.044537	-0.186562
1623672_at	HDC10337	---	---	3.32735	3.19477	3.53882	3.24129	-0.132578	-0.29753
1623673_at	CG10435-RA	CG10435	CG10435	6.6255	6.60639	6.70603	6.89691	-0.01911	0.190874
1623674_at	HDC00897	---	---	3.10176	2.86428	2.79318	2.96625	-0.23748	0.17307
1623675_at	CG7592-RA	turn on sex-specificity	Obp99b	13.3662	13.3585	13.8868	13.5417	-0.00769	-0.34516
1623676_at	CG31049-RA	---	---	5.11219	4.5969	4.66449	4.81823	-0.515283	0.153736
1623677_at	S.C3R003414	---	---	3.66489	3.42713	3.49587	3.56082	-0.237754	0.06495
1623678_at	CG8470-RA	mitochondrial ribosomal protein S30	mRpS30	7.14039	7.1439	7.2664	7.16723	0.003516	-0.099166
1623679_at	CG4789-RB	CG4789	CG4789	4.93181	4.79587	5.09501	5.00667	-0.135935	-0.08834
1623680_at	CG32793-RA	CG32793	CG32793	3.85494	3.87818	3.8455	3.80899	0.023243	-0.036508
1623681_at	CG10163-RA	CG10163	CG10163	3.8138	3.71138	3.62187	3.59519	-0.102413	-0.026685
1623682_a_at	CG8472-RA	calmodulin	Cam	11.2531	11.2248	11.0174	10.9779	-0.02827	-0.03946
1623683_at	CG3712-RA	mitochondrial ribosomal protein L33	mRpL33	9.18823	9.10192	9.05884	8.88976	-0.086313	-0.16908
1623684_at	CG4383-RA	CG33960	CG33960	4.54571	4.42603	4.78281	4.40456	-0.119678	-0.378247
1623685_at	CG4064-RA	CG4064	CG4064	4.62917	4.71218	4.48585	4.73322	0.083017	0.247373
1623686_at	CG7148-RA	CG7148	CG7148	7.15108	7.09769	7.21862	7.17759	-0.053385	-0.041029
1623687_at	CG15199-RA	CG15199	CG15199	4.67214	4.66695	4.249	4.32297	-0.005186	0.07397
1623688_at	CG3680-RA	CG3680	CG3680	6.5746	6.45864	6.33324	6.5353	-0.115962	0.20206
1623689_a_at	CG14642-RA	CG14642	CG14642	7.71647	7.45343	8.00932	7.92727	-0.263041	-0.082049
1623690_at	CG17190-RA	CG17190	CG17190	7.7433	7.08353	8.07324	7.13153	-0.659771	-0.941707
1623691_at	CG3964-RA	CG3964	CG3964	2.76991	2.66728	2.88408	2.93292	-0.102626	0.048843
1623692_s_at	CG1697-RC	rhomboid-4	rho-4	9.5683	9.29404	9.30084	9.6036	-0.274262	0.302757
1623693_a_at	CG3365-RB	drongo	drongo	10.7019	10.5275	10.6238	10.7413	-0.17439	0.11748
1623694_at	CG14271-RB	Growth arrest specific protein 8	Gas8	3.23535	3.41174	3.24209	3.17001	0.176396	-0.072084
1623695_a_at	CG11255-RA	CG11255	CG11255	8.33163	7.86776	8.28995	8.65513	-0.463873	0.365178
1623696_at	CG15634-RA	CG15634	CG15634	2.67678	2.69871	2.5662	2.76965	0.021926	0.20345
1623697_s_at	HDC06631	CG33465	CG33465	7.11938	6.17959	6.82099	6.05113	-0.93979	-0.76986
1623698_s_at	CG8293-RB	IAP-like protein	Iap2	8.69046	8.61471	8.57034	8.50932	-0.075756	-0.061011
1623699_a_at	CG9218-RA	smooth	sm	9.11747	8.90237	8.55835	8.66873	-0.215101	0.110381
1623700_at	CG32797-RA	CG32797	CG32797	3.79749	3.84671	3.88639	3.8193	0.049219	-0.067091
1623701_at	CG30120-RA	CG30120	CG30120	3.6927	3.95158	3.84804	3.70641	0.25888	-0.141627
1623702_at	CG3226-RA	CG3226	CG3226	8.69337	8.62469	8.7273	8.7639	-0.06868	0.036592
1623703_at	HDC10511	---	---	4.50297	4.46513	4.46688	4.63711	-0.03784	0.170229
1623704_at	CG17841-RA	CG17841	CG17841	7.27201	7.30309	7.38409	7.29021	0.031081	-0.093884
1623705_at	HDC15267	---	---	3.38706	3.33126	3.41839	3.5511	-0.055798	0.132709
1623706_at	CG9498-RA	CG9498	CG9498	5.42626	7.44302	5.74218	5.85369	2.01676	0.111509
1623707_a_at	CG32192-RA	CG32192	CG32192	2.87536	3.01088	4.35811	2.91411	0.135517	-1.444
1623708_at	CG1906-RB	alphabet	alph	8.8751	8.87339	8.74798	8.93802	-0.001717	0.190044
1623709_at	CG14854-RA	CG14854	CG14854	4.01514	3.67359	3.93676	3.93246	-0.341544	-0.004307
1623710_at	CG5847-RA	CG5847	CG5847	4.02739	3.62451	3.77369	3.36453	-0.402878	-0.409163
1623711_at	CG8178-RA	pickpocket 4	Nach	3.43485	3.35631	3.45487	3.42983	-0.078543	-0.025048
1623712_at	CG10132-RA	CG10132	CG10132	4.95904	5.32536	4.92487	4.88171	0.366329	-0.043161
1623713_at	CG18581-RA	CG18581	CG18581	3.18049	3.06277	2.86048	2.78875	-0.117713	-0.071736
1623714_at	CG8620-RA	CG8620	CG8620	4.70512	5.04694	5.23241	5.37112	0.341815	0.138713
1623715_at	CG4567-RA	---	---	5.76197	5.67197	6.02796	5.8103	-0.089999	-0.217656
1623716_at	CG7558-RA	Actin-related protein 66B	Arp66B	9.89706	9.98103	9.9142	9.97627	0.08396	0.062069
1623717_at	CG32086-RA	CG32086	CG32086	2.97803	3.213	3.29915	2.88896	0.234971	-0.410195
1623718_at	CG5988-RA	unpaired 2	upd2	4.72937	4.57846	4.54941	4.46589	-0.150908	-0.08352
1623719_at	S.CX002048	---	---	3.34578	3.01097	2.78638	2.89259	-0.334808	0.106209
1623720_at	CG30070-RA	--- /// --- /// ---	CG34442 /// CG34443 /// CG34444	3.62194	3.90064	3.46569	3.52211	0.278698	0.056416
1623721_at	S.C3R003507	---	---	2.97094	3.1608	2.67669	2.76413	0.18986	0.087438
1623722_at	CG10328-RA	no-on transient A gene	nonA-l	7.32538	7.03486	7.21406	7.1575	-0.290523	-0.056567
1623723_at	CG40400-RA	CG40400	CG40400	2.92011	3.06027	3.1166	2.97795	0.140155	-0.138651
1623724_at	CG15027-RA	CG15027	CG15027	7.37355	7.36476	7.49909	7.49477	-0.008791	-0.00433
1623725_at	CG7914-RA	CG7914	CG7914	5.93865	5.88677	5.94944	5.86122	-0.051884	-0.088227
1623726_at	CG11755-RA	CG11755	CG11755	5.42474	5.3218	5.46802	5.47942	-0.102938	0.011398
1623727_at	CG10094-RA	Cyp313a2	Cyp313a2	3.7364	4.35709	3.6838	4.09895	0.620693	0.415154
1623728_at	CG13689-RA	CG13689	CG13689	8.07415	7.81693	7.87322	8.08992	-0.257217	0.216701
1623729_at	CG4136-RA	CG4136	CG4136	3.52999	3.58399	3.52946	3.51343	0.053996	-0.016027
1623730_at	HDC02262	---	---	3.17965	3.41735	3.29251	3.17645	0.237692	-0.116056
1623731_at	CG5619-RA	trunk	trk	3.37054	3.58099	3.42062	3.62376	0.210447	0.203136
1623732_at	CG31410-RA	CG31410	CG31410	9.97639	9.97966	11.5223	10.7948	0.003264	-0.72753
1623733_at	CG3460-RA	transcription unit III	Nmd3	7.90888	8.06442	7.67149	7.93363	0.155534	0.262145
1623734_at	CG8354-RA	E(spl) region transcript m6	m6	3.51263	3.36831	3.52715	3.3438	-0.144314	-0.183352
1623735_at	CG9930-RA	E5	E5	4.6521	4.6119	5.11754	4.71768	-0.040198	-0.399858
1623736_at	CG6883-RA	trachealess	trh	5.3077	4.16707	6.28513	5.09405	-1.14063	-1.19108
1623737_a_at	CG4212-RA	Rab-protein 14	Rab14	9.56431	9.53161	9.5176	9.69538	-0.032704	0.177778
1623738_at	HDC09225	---	---	4.11449	4.26764	4.29067	4.15946	0.153152	-0.131202
1623739_at	CG1059-RA	---	---	10.5117	10.6376	10.5697	10.5076	0.12594	-0.06206
1623740_at	CG32154-RA	CG32154	CG32154	4.40977	4.39183	4.22734	4.47726	-0.017947	0.24992
1623741_at	CG13981-RA	--- /// --- /// --- /// scully	CG42368 /// CG42369 /// CG42370 /// scu	4.05175	4.17034	4.26666	4.17034	0.11859	-0.096316
1623742_at	CG4813-RA	CG4813	CG4813	6.56486	6.51256	6.63989	6.60538	-0.052303	-0.034514
1623743_at	CG3191-RA	CG3191	CG3191	4.33899	4.59475	4.8845	4.41906	0.255757	-0.465439
1623744_at	CG30411-RA	CG30411	CG30411	4.2988	5.18975	4.46741	4.43338	0.890951	-0.03403
1623745_at	CG31528-RA	CG31528	CG31528	3.95505	4.01125	4.28281	3.96651	0.056198	-0.316296
1623746_a_at	CG6167-RA	PICK1	PICK1	5.07097	5.3563	5.36512	5.25473	0.285326	-0.110388
1623747_at	CG5895-RA	CG5895	CG5895	7.51792	8.12172	5.65343	6.8149	0.603799	1.16147
1623748_at	CT38679	---	---	3.5566	3.57886	3.41006	3.44685	0.022256	0.036787
1623749_at	HDC19847	---	---	5.96477	5.95557	5.93652	5.9802	-0.009201	0.043674
1623750_at	CG32246-RA	CG32246	CG32246	2.99685	2.95327	2.83278	2.93056	-0.043589	0.097782
1623751_at	Dm.3R.38641.0	---	---	3.47892	3.52063	3.37678	3.43634	0.041708	0.059557
1623752_at	CG5959-RA	CG5959	CG5959	3.6037	3.54347	3.5331	3.52612	-0.060224	-0.006984
1623753_at	CG7068-RA	Thiolester containing protein III	TepIII	6.6274	6.66858	6.82409	6.54718	0.041175	-0.276919
1623754_s_at	CG17521-RA	Ribosome RL10	Qm	13.859	13.8212	13.8101	13.7024	-0.03775	-0.10775
1623755_at	CG32659-RA	---	---	6.78814	6.27124	7.21001	6.71097	-0.516902	-0.499038
1623756_at	CG17239-RA	CG17239	CG17239	5.27712	5.21174	4.88675	4.99312	-0.065386	0.106371
1623757_at	CG16963-RA	Cyrstallin	Cry	3.7819	3.81552	3.83821	3.60129	0.033618	-0.23692
1623758_at	CG13123-RA	CG13123	CG13123	6.05282	6.16669	6.0806	6.21486	0.113869	0.13426
1623759_at	CG13428-RA	CG13428	CG13428	5.06037	5.01506	4.71161	4.83544	-0.045302	0.123831
1623760_at	CG6653-RA	Ugt86De	Ugt86De	4.1249	3.86983	3.75034	4.08244	-0.255072	0.332102
1623761_at	CG15347-RA	CG15347	CG15347	10.7857	11.0562	10.4988	10.76	0.27048	0.26117
1623762_at	CG16910-RA	kenny	key	9.32421	9.31775	9.39854	9.56882	-0.006462	0.170288
1623763_at	CG14274-RA	CG14274	CG14274	3.29838	3.49815	3.15239	3.05564	0.199775	-0.096758
1623764_at	CG11742-RA	Odorant receptor 85d	Or85d	3.22014	3.23105	3.4218	3.16048	0.010909	-0.261311
1623765_at	CG31606-RB	CG31606	CG31606	3.15237	3.1915	3.11678	3.23741	0.039122	0.120623
1623766_at	CG14054-RA	CG14054	CG14054	4.80173	4.88272	4.85304	4.70597	0.080996	-0.147079
1623767_at	CG17839-RA	CG17839	CG17839	4.3341	4.39306	4.42096	4.08329	0.058964	-0.337671
1623768_at	CG31840-RA	CG31840	CG31840	2.90739	3.00558	2.7719	2.91334	0.098191	0.141442
1623769_at	CG7322-RA	CG7322	CG7322	7.35122	7.54508	7.74349	7.41789	0.193858	-0.325595
1623770_at	CG1673-RA	CG1673 /// CG1673 /// CG1673	CG1673 /// DpaiCG1673 /// DsimCG1673	5.96213	6.84508	5.27484	5.24344	0.882949	-0.031401
1623771_at	CG3564-RA	CHOp24	CHOp24	9.66421	9.7165	9.59373	9.54285	0.052296	-0.050874
1623772_a_at	CG17061-RB	Mth-like 10	mthl10	4.0869	4.17417	4.26708	4.4943	0.087276	0.227218
1623773_at	CG32082-RA	CG32082	CG32082	3.57864	3.57279	3.65221	3.87325	-0.005844	0.221037
1623774_at	Dm.2R.11243.0	---	---	3.80579	3.73625	3.41919	3.65237	-0.069539	0.233181
1623775_at	CG31089-RA	CG31089	CG31089	3.46866	3.56583	3.61901	3.40569	0.097171	-0.213319
1623776_s_at	CG11094-RB	intersex-62c	dsx	6.49637	5.99917	6.37715	6.49107	-0.497203	0.11392
1623777_s_at	CG1358-RA	CG1358	CG1358	5.57697	4.9213	6.18393	6.20184	-0.655671	0.01791
1623778_at	CG9162-RA	CG9162	CG9162	3.61877	3.54948	3.48281	3.61852	-0.069289	0.135709
1623779_at	CG14129-RA	CG5917	CG34420	5.57477	5.79054	5.46253	5.57694	0.215773	0.114414
1623780_at	CT38459	---	---	4.14681	3.99987	4.11964	4.12705	-0.146932	0.007409
1623781_at	HDC09412	---	---	3.22068	3.54544	3.23057	3.40578	0.324763	0.175204
1623782_at	CG33131-RA	SCAP	SCAP	8.69958	8.76248	8.67154	8.82782	0.062905	0.156285
1623783_at	CG8489-RA	CG8489	CG8489	3.76798	3.98876	4.72101	3.79873	0.220783	-0.922279
1623784_at	CG5732-RA	CG5732	CG5732	4.71899	4.98634	5.00742	4.83773	0.267358	-0.169692
1623785_a_at	CG8114-RA	PEBBLE	pbl	7.72178	7.2751	7.61491	7.39401	-0.446686	-0.220903
1623786_at	S.C3L000097	---	---	2.99533	3.07392	2.98577	3.05023	0.078587	0.064459
1623787_at	CG7144-RA	CG7144	CG7144	7.02081	6.4949	6.7821	6.46297	-0.525908	-0.319135
1623788_at	CG7461-RA	CG7461	CG7461	10.0735	10.0106	10.0421	10.1027	-0.06296	0.06059
1623789_at	CG31776-RA	CG31776	CG31776	3.50842	3.61009	3.69568	3.61781	0.101669	-0.077879
1623790_at	CG31901-RA	CG31901	CG31901	12.5331	12.3563	12.5851	12.9016	-0.17678	0.31647
1623791_s_at	CG32678-RA	Rab9D /// CG9807 /// CG32673 /// CG32671	Rab9D /// Rab9Db /// Rab9E /// Rab9Fa	3.22878	2.97838	3.25127	3.41339	-0.250392	0.162124
1623792_a_at	CG9741-RB	Dihydroorotate dehydrogenase	Dhod	8.53778	8.55997	8.6171	8.38646	0.022193	-0.230645
1623793_at	CG1487-RA	kurtz	krz	5.08899	5.08413	4.54989	5.1193	-0.00486	0.569406
1623794_at	CG7928-RA	CG7928	CG7928	6.89775	6.83565	6.75226	6.78172	-0.062108	0.029468
1623795_at	CG15807-RA	Cyp313a5	Cyp313a5	4.23389	4.41742	4.22588	4.18699	0.183527	-0.038899
1623796_at	CG12027-RA	CG12027	CG12027	3.08673	3.13382	3.90486	2.78868	0.047095	-1.11618
1623797_at	CG5969-RA	CG5969	CG5969	8.68906	8.73729	8.82864	8.75624	0.048232	-0.072401
1623798_at	CG5669-RA	CG5669	CG5669	6.34047	5.86829	6.07081	6.18971	-0.47218	0.118903
1623799_a_at	CG7557-RA	CG7557	CG7557	3.38027	3.33452	3.24052	2.97305	-0.045751	-0.267479
1623800_at	CG18682-RA	CG18682	CG18682	5.29171	5.5275	5.56707	5.52905	0.235782	-0.038017
1623801_at	HDC06209	---	---	3.72533	3.98329	3.71663	3.58685	0.257965	-0.129779
1623802_at	CG1625-RA	CG1625	CG1625	3.99629	4.14015	4.02819	4.04379	0.143866	0.015602
1623803_at	HDC18303	---	---	4.05508	4.32762	4.21225	4.19097	0.272542	-0.02128
1623804_a_at	CG4353-RC	hemipterous	hep	5.0532	5.01757	4.76704	4.86837	-0.035627	0.101328
1623805_at	CG4875-RA	CG4875 /// CG8232	CG4875 /// CG8232	7.1515	6.87539	6.95399	7.07346	-0.27611	0.119474
1623806_at	CG9638-RA	Transcriptional adapter 2S	Ada2b	7.15181	6.95305	7.11096	6.92039	-0.198758	-0.190568
1623807_a_at	CG13777-RA	Milton	milt	6.58437	6.6174	6.70597	6.87775	0.033038	0.171774
1623808_s_at	S.C3R003161	---	---	4.339	4.12385	3.71343	3.55355	-0.21515	-0.159879
1623809_s_at	CG1354-RA	CG1354	CG1354	9.27656	9.35893	9.36075	9.10425	0.082372	-0.256503
1623810_at	CG17265-RA	CG17265	CG17265	5.70234	5.25285	5.68604	5.43792	-0.449482	-0.248124
1623811_at	CG12373-RA	mitochondrial ribosomal protein L18	mRpL18	7.03802	7.01672	7.12186	7.18418	-0.021298	0.06232
1623812_at	CG10943-RA	CG10943	CG10943	7.22936	8.05867	7.87785	8.6218	0.829308	0.743953
1623813_at	CG16887-RA	CG33307	CG33307	8.56848	8.72308	7.9995	7.80524	0.154599	-0.194252
1623814_at	CG13829-RA	CG13829	CG13829	4.03059	3.90709	3.68888	3.60542	-0.123502	-0.083463
1623815_at	CG8100-RA	CG8100	CG8100	6.40756	6.56344	7.23315	7.2894	0.155879	0.056253
1623816_s_at	CG1943-RA	CG1943	CG1943	11.9428	11.8368	11.7203	11.9657	-0.10598	0.24544
1623817_at	CG7916-RA	CG7916	CG7916	12.1713	12.3333	12.5367	12.9237	0.16207	0.38701
1623818_at	S.C3R001100	---	---	3.39117	3.38965	3.22266	3.44605	-0.001524	0.223393
1623819_at	CG9999-RA	Segregation distorter	RanGap	7.86358	7.7169	8.16214	7.89587	-0.146683	-0.266275
1623820_at	CG12252-RA	CG12252	CG12252	7.27008	7.18137	7.22718	7.17645	-0.088712	-0.050726
1623821_at	CG12011-RA	CG12011	CG12011	5.33444	5.35774	5.38873	5.36763	0.0233	-0.021106
1623822_at	CT38872	---	CG41266	3.64299	3.6447	3.46534	3.37807	0.001708	-0.087266
1623823_a_at	CG11227-RC	CG11227	CG11227	2.93215	3.18407	2.99666	2.84946	0.251919	-0.147197
1623824_at	CG17242-RA	---	---	4.01766	4.13066	4.08691	4.0068	0.113	-0.080104
1623825_s_at	CG17018-RA	CG17018	CG17018	3.51283	4.10905	3.49093	4.37406	0.596223	0.883126
1623826_at	CG5203-RA	CHIP	CHIP	8.298	8.25674	8.1954	8.43561	-0.041258	0.240202
1623827_a_at	CG8581-RB	frazzled	fra	8.24933	8.21357	8.47133	8.19134	-0.035755	-0.279988
1623828_at	S.C3R001952	---	---	3.93086	4.12249	3.97498	3.91717	0.191629	-0.057815
1623829_at	Dm.3R.38689.0	CG31414	CG31414	3.82625	4.03109	3.96736	4.15544	0.20484	0.188077
1623830_at	CG13350-RA	CG13350	CG13350	6.18863	6.05549	6.01912	6.05317	-0.13314	0.034047
1623831_x_at	Dm.2R.14773.0	---	---	5.92911	5.84146	6.39667	6.35316	-0.087652	-0.043507
1623832_a_at	CG31722-RA	CG17140	CG17140	4.81381	4.83512	4.7416	4.33668	0.021304	-0.40492
1623833_at	CG7309-RA	CG7309	CG7309	2.5766	2.6214	2.82111	2.68982	0.0448	-0.131285
1623834_at	CG18641-RA	CG18641	CG18641	4.65449	4.79382	4.62555	4.5993	0.13933	-0.026249
1623835_at	CG6592-RA	CG6592	CG6592	4.02422	4.47706	3.97351	4.36969	0.452833	0.396183
1623836_at	CG4651-RA	r-protein L13	RpL13	13.6172	13.5338	13.5309	13.455	-0.08336	-0.07593
1623837_at	CG9493-RA	Pez	Pez	7.08128	6.7698	6.90925	7.07521	-0.311481	0.165962
1623838_s_at	CG4629-RA	CG4629	CG4629	9.18186	9.54987	8.7764	9.00557	0.368004	0.229169
1623839_at	CG6415-RA	CG6415	CG6415	4.83475	5.07985	5.23559	5.01541	0.245103	-0.220185
1623840_at	CG18607-RA	CG18607	CG18607	5.22453	5.16299	5.30672	5.2951	-0.061541	-0.011616
1623841_at	CG15169-RA	CG15169	CG15169	5.37277	5.18206	5.18325	5.55337	-0.190706	0.370119
1623842_a_at	CG1830-RC	phosphorylase kinase gamma	PhKgamma	8.54023	8.03066	8.24503	8.55169	-0.509566	0.306654
1623843_at	CG5903-RA	CG5903	CG5903	9.09102	9.13101	9.14607	8.90286	0.039989	-0.243206
1623844_at	CG15150-RA	elfless	elfless	3.14404	3.06827	3.3052	3.19716	-0.075777	-0.108049
1623845_s_at	Transposon.77	---	---	3.03745	3.11448	3.18213	3.04336	0.07703	-0.138769
1623846_at	CG32577-RA	disco-related	disco-r	6.29176	6.06044	7.59125	6.30268	-0.231317	-1.28857
1623847_at	CG11906-RA	Gene 6	CG11906	6.81007	6.63687	6.70366	6.69716	-0.173198	-0.006497
1623848_a_at	CG33045-RA	---	---	3.70195	3.89213	4.02603	3.78686	0.190186	-0.239175
1623849_s_at	CG6726-RB	CG6726	CG6726	6.66204	6.92105	7.55675	6.64652	0.25901	-0.910232
1623850_at	HDC13997	---	---	3.67683	3.87801	3.84323	3.78614	0.201175	-0.057091
1623851_at	CG9400-RA	CG9400	CG9400	4.52	4.51162	4.44854	4.16379	-0.008382	-0.284754
1623852_at	CG10407-RA	CG10407	CG10407	6.31873	6.0082	6.13181	5.98611	-0.310526	-0.145699
1623853_at	CG3469-RA	type I Geranylgeranyl Transferase	betaggt-I	10.1093	10.401	9.61998	9.9832	0.29167	0.363222
1623854_at	HDC06494	---	---	3.35438	3.36418	3.25497	3.31612	0.009802	0.061146
1623855_s_at	CG11660-RA	CG11660	CG11660	4.84608	4.77892	4.96487	4.64972	-0.067165	-0.315145
1623856_at	CG30395-RA	CG30395	CG30395	2.94268	2.99822	2.7354	2.95542	0.055545	0.220025
1623857_at	CG33180-RB	Ranbp16	Ranbp16	8.25981	8.24399	8.03343	8.28747	-0.015822	0.25404
1623858_at	CG6008-RA	NP15.6	NP15.6	9.86235	9.91125	9.70743	9.76511	0.048897	0.057673
1623859_at	CG4647-RA	mitochondrial ribosomal protein L49	mRpL49	7.85855	7.68603	7.92876	7.84358	-0.172513	-0.08518
1623860_at	CG15478-RA	CG15478	CG15478	4.24521	4.67133	3.91277	4.30465	0.426126	0.391884
1623861_at	CG5345-RA	Ecdysone-induced protein 40kD	Eip55E	9.2152	9.14496	9.22301	8.84257	-0.070238	-0.380435
1623862_at	CG3966-RA	neither inactivation nor afterpotential A	ninaA	3.68403	4.24235	3.87849	4.20593	0.558319	0.327441
1623863_a_at	CG4070-RA	Tis11 homolog	Tis11	9.31051	9.23065	9.41316	9.4052	-0.079857	-0.007962
1623864_at	CG6321-RA	CG6321	CG6321	5.7651	5.76547	5.90558	5.78322	0.000366	-0.122364
1623865_at	CT33453	---	---	5.23717	5.37732	5.32613	5.10317	0.140152	-0.222962
1623866_at	CG17970-RA	Cyp4ac2	Cyp4ac2	3.02609	3.12815	3.2721	3.25283	0.102058	-0.019278
1623867_at	CG14168-RA	CG14168	CG14168	3.34772	3.45353	3.44379	3.44373	0.105808	-5.2e-05
1623868_a_at	CG30275-RA	CG30275	CG30275	2.92302	3.13897	2.95297	2.99449	0.215956	0.041525
1623869_at	S.C3R001251	C-terminal Binding Protein	CtBP	6.83199	6.70094	6.70983	6.62488	-0.131051	-0.084949
1623870_at	HDC10628	---	---	3.0855	3.13394	3.09649	3.00503	0.048433	-0.091463
1623871_at	CG18563-RA	CG18563	CG18563	6.03646	6.78135	6.83413	7.21276	0.744897	0.378633
1623872_at	CG13673-RA	CG13673	CG13673	2.72083	2.77893	2.67921	2.9327	0.058096	0.253489
1623873_at	CG9126-RA	Drosophila Stromal interaction molecule	Stim	10.7268	10.7962	10.6653	10.8856	0.06945	0.22031
1623874_at	CG14215-RA	CG14215	CG14215	7.44901	7.82188	7.43462	7.52347	0.372876	0.088844
1623875_at	CG3434-RA	CG3434 /// CG3434	CG3434 /// DwilCG3434	7.3366	7.26723	7.29495	7.33242	-0.069373	0.037469
1623876_at	HDC08612	---	---	2.90724	3.17641	2.84043	2.92541	0.269171	0.08498
1623877_a_at	CG4220-RA	elbow B	elB	6.07951	5.99914	6.02387	6.07402	-0.080371	0.050151
1623878_at	CG6123-RA	CG6123	CG6123	3.39963	3.46812	3.3274	3.27566	0.068489	-0.051742
1623879_at	CG15764-RA	CG15764	CG15764	3.60013	3.64117	4.03535	3.55514	0.041039	-0.480206
1623880_at	CG7274-RA	CG7274	CG34422	4.80344	4.79146	4.62263	4.55074	-0.011979	-0.071894
1623881_s_at	CG3187-RA	Sirt4	Sirt4	7.05193	6.83349	7.04885	7.21493	-0.218446	0.166073
1623882_at	CG14195-RA	CG14195	CG14195	5.69619	5.56679	5.49547	5.55611	-0.129404	0.060644
1623883_at	CG18661-RA	CG18661	CG18661	5.79392	5.43565	6.12978	5.87029	-0.358266	-0.259491
1623884_at	CG16775-RA	CG16775	CG16775	5.12053	5.4808	5.30459	5.1406	0.360268	-0.163995
1623885_at	CG1031-RA	fragment A	alpha-Est1	8.31938	8.53385	8.29595	8.29963	0.214466	0.003682
1623886_at	HDC08321	---	---	2.92918	2.97441	2.90809	2.94859	0.045227	0.040493
1623887_at	CG12367-RA	CG12367	Pimet	4.4941	4.22515	4.53627	4.31222	-0.26895	-0.224041
1623888_at	CG11847-RA	Caliban	Clbn	8.56517	8.58121	8.53303	8.57835	0.016042	0.045313
1623889_at	CG1317-RB	CG1317	CG1317	9.05877	8.85555	9.01802	9.09815	-0.203215	0.080135
1623890_at	Dm.2L.4103.0	---	---	3.41432	3.41432	3.37487	3.67317	0	0.298303
1623891_at	CG2038-RA	Drosophila COP9 signalosome homolog 7	CSN7	9.18657	9.04453	9.27733	9.20562	-0.14204	-0.071704
1623892_at	CG12205-RA	blastoderm-specific gene 25A	Bsg25A	3.73044	3.51377	3.44126	3.50324	-0.216665	0.061976
1623893_at	CG13784-RB	CG13784	CG13784	4.05595	3.81183	3.59528	3.42773	-0.244124	-0.167552
1623894_a_at	CG8086-RA	CG8086	CG8086	4.45729	4.52546	4.80641	4.38389	0.068174	-0.422522
1623895_at	CG31912-RA	CG31912	CG31912	3.15238	3.38823	3.31368	3.29349	0.235852	-0.020189
1623896_a_at	CG6156-RA	CG18496	CG34404	6.60822	6.49962	6.73819	6.44499	-0.108597	-0.293203
1623897_at	AT07338	---	---	4.55317	4.85087	4.88884	4.83316	0.297692	-0.055681
1623898_at	HDC07531	---	---	3.05677	2.86292	2.88646	2.9722	-0.193851	0.085737
1623899_at	CG7887-RA	Tachykinin-like receptor at 99D	Takr99D	5.92956	5.30491	5.33322	5.65034	-0.624651	0.317122
1623900_a_at	CG14935-RA	CG14935	CG14935	6.73744	6.51248	6.29896	6.57548	-0.224966	0.276523
1623901_s_at	CG7073-RA	sar1	sar1	11.6355	11.7263	11.8102	11.741	0.09086	-0.06918
1623902_at	CG8781-RA	tsunagi	tsu	9.06468	8.81958	9.10895	8.96854	-0.245103	-0.140414
1623903_at	CG18473-RA	CG18473	CG18473	7.65132	7.47818	6.96192	7.57871	-0.173131	0.616795
1623904_a_at	CG9475-RA	Rpt3R	Rpt3R	3.73173	3.43078	4.16369	3.42487	-0.30095	-0.738821
1623905_s_at	HDC09210	---	---	5.3091	5.20953	5.20536	5.06155	-0.099577	-0.14381
1623906_at	CG18145-RA	RPA-interacting protein alpha	Ripalpha	6.17669	6.1113	6.13092	6.61682	-0.065391	0.485902
1623907_at	CG11513-RA	armitage	armi	6.20851	5.98609	6.46525	6.07425	-0.222417	-0.390997
1623908_at	S.C3L001638	CG32111	CG32111	5.84514	5.91883	5.64463	5.68874	0.07369	0.044118
1623909_s_at	CG17835-RA	invected	inv	3.64756	3.78994	4.37678	4.05645	0.142377	-0.320337
1623910_at	CG9476-RA	alpha-Tubulin	alphaTub85E	5.90676	5.67161	5.65578	5.50631	-0.23515	-0.149472
1623911_at	Dm.2L.3976.0	---	---	3.67369	3.93397	3.8426	3.74648	0.260285	-0.096121
1623912_at	Dm.3L.30738.0	---	---	3.63125	3.85315	3.63925	3.70774	0.221896	0.068492
1623913_at	HDC03047	---	---	3.46804	3.64118	3.41378	3.54111	0.173133	0.127329
1623914_at	CG6253-RA	Minute(3)66D	RpL14	13.4385	13.3575	13.3595	13.3354	-0.08092	-0.02406
1623915_at	CG14511-RA	CG14511	CG14511	6.2676	6.09839	6.0027	6.24911	-0.169213	0.24642
1623916_at	CG14694-RA	CG14694	CG14694	3.95869	4.07389	4.00186	4.0725	0.115201	0.070639
1623917_a_at	CG12348-RC	Shaker	Sh	5.16368	4.88491	4.89148	4.85209	-0.27877	-0.039389
1623918_at	CG4852-RA	severas	Sras	9.07942	8.99764	8.91244	9.02835	-0.081786	0.115907
1623919_a_at	CG5175-RB	kugelkern	kuk	10.347	9.87886	10.6444	10.1907	-0.468108	-0.45368
1623920_at	CG11775-RA	CG11775	CG11775	3.91859	3.95563	4.07219	3.76673	0.037043	-0.305464
1623921_at	HDC17477	---	---	3.66411	3.72289	3.91303	3.73522	0.05878	-0.177812
1623922_at	CG6611-RC	Interferon-like protein	ect	3.55727	3.48521	3.4493	3.39686	-0.072053	-0.052437
1623923_a_at	CG7672-RB	glass	gl	3.2412	2.78017	2.92377	3.00131	-0.461025	0.07754
1623924_at	CG12325-RA	CG12325	CG12325	5.77157	5.71707	5.91663	5.75213	-0.054507	-0.164502
1623925_at	CG4477-RB	CG4477	CG4477	3.29035	3.16751	3.32773	3.21153	-0.122845	-0.116199
1623926_at	CG11604-RA	mushroom bodies miniature	mbm	6.84998	6.83484	7.07942	6.83652	-0.015135	-0.242898
1623927_at	CG31925-RA	CG31925	CG31925	4.74839	4.76207	4.82448	4.78961	0.013681	-0.034864
1623928_at	CG5910-RA	CG5910	CG5910	7.1388	6.70513	6.74453	7.01006	-0.433665	0.265531
1623929_at	HDC00217	---	---	3.67302	3.41093	3.3118	3.29746	-0.262089	-0.014333
1623930_s_at	HDC05638	---	---	4.7529	4.84156	4.71971	4.6826	0.088663	-0.037103
1623931_s_at	CG9819-RA	protein phosphatase from PCR fragment D27	CanA-14F	5.57436	5.21696	5.34685	5.61909	-0.357401	0.272246
1623932_at	CG11010-RA	Equilibrative nucleoside transporter 3	Ent3	3.84605	4.01722	3.69276	3.6681	0.171174	-0.024665
1623933_at	CG12348-RA	Shaker	Sh	3.12656	3.36383	3.46648	3.66566	0.237267	0.199185
1623934_at	CG5268-RA	black pearl	blp	6.56263	6.58998	6.5224	6.51283	0.027354	-0.009567
1623935_at	CG4979-RA	sex-specific enzyme 2	sxe2	4.67589	4.56796	4.2494	4.42344	-0.107931	0.174046
1623936_at	CG11024-RA	clot	cl	10.2206	10.2335	10.366	10.1482	0.01287	-0.2178
1623937_at	S.C3R002321	---	---	3.39689	3.46899	3.36169	3.31641	0.072104	-0.045286
1623938_at	CT34151	---	---	4.46109	4.3689	4.21288	4.76354	-0.092192	0.55066
1623939_at	S.C3L002033	---	---	4.62876	4.71331	4.62896	4.6137	0.084553	-0.015265
1623940_at	CG9855-RA	CG9855	CG9855	8.30932	8.25563	8.34153	8.5105	-0.053686	0.168968
1623941_at	HDC13480	---	---	4.23013	4.5039	4.39811	4.40852	0.273771	0.01041
1623942_at	CG6974-RA	CG6974	CG6974	3.42519	3.26185	3.11804	3.20583	-0.163336	0.087788
1623943_at	CG17556-RA	CG17556	CG17556	9.3293	9.32467	9.23007	9.26681	-0.004633	0.036733
1623944_at	CG12605-RB	CG12605	CG12605	3.08696	3.16359	3.06741	3.1489	0.076627	0.081487
1623945_at	CG3419-RA	CG3419	CG3419	3.21454	3.13969	3.13535	3.11743	-0.07485	-0.017917
1623946_at	CG32970-RA	CG32970	CG32970	3.16521	3.06862	3.18724	3.17316	-0.096589	-0.014075
1623947_at	CG13491-RA	Gustatory receptor 58c	Gr58c	3.09463	3.12479	3.00815	3.14574	0.03016	0.137581
1623948_at	CG40174-RA	CG40174	CG40174	4.44663	4.57223	4.38821	4.42357	0.125597	0.035358
1623949_s_at	CG32816-RB	CG32816	CG32816	3.98281	3.54295	3.69957	3.48744	-0.439862	-0.21213
1623950_s_at	CG2198-RB	amalgam	Ama	10.4767	10.0323	10.6058	10.5015	-0.44436	-0.10421
1623951_at	CG14068-RA	dpr2	dpr2	3.48902	3.41565	3.41481	3.57818	-0.073373	0.163368
1623952_a_at	CG8013-RB	Su(z)12	Su(z)12	9.12473	8.91165	8.92871	9.14052	-0.213081	0.211813
1623953_at	CG11592-RA	CG11592	CG11592	10.2529	9.67343	9.59192	9.57193	-0.579511	-0.019991
1623954_s_at	CG3878-RB	CG33525	CoRest	5.02599	4.89383	5.49399	5.06991	-0.132164	-0.424078
1623955_at	CG5087-RA	CG5087	CG5087	7.37906	7.28992	7.07812	7.3053	-0.089133	0.227184
1623956_at	CG1685-RA	bobby sox /// penguin	bbx /// pen	7.42031	7.40343	7.26965	7.24867	-0.016881	-0.020984
1623957_s_at	CG8938-RB	glutathione-S-transferase	GstS1	12.2224	12.6324	11.852	11.5793	0.40998	-0.27274
1623958_at	HDC02478	---	---	5.03507	5.10942	4.87692	4.97098	0.074351	0.094066
1623959_at	CG1532-RA	CG1532	CG1532	12.4521	12.2817	11.8409	12.396	-0.17046	0.55503
1623960_s_at	Transposon.40	---	---	4.48454	4.53784	4.73352	4.55471	0.053296	-0.178807
1623961_at	CG8936-RA	Arpc3B	Arpc3B	10.7396	10.8164	10.6653	10.9577	0.07673	0.29248
1623962_x_at	HDC07601	---	---	3.20053	3.24782	3.29729	3.19409	0.047292	-0.103197
1623963_at	CG32115-RA	CG32115	CG32115	6.70193	6.92309	6.85755	7.455	0.221161	0.597456
1623964_at	CG15581-RA	Odorant receptor 83c	Or83c	3.39386	3.26633	3.30679	3.65034	-0.127537	0.343551
1623965_at	AM01371	---	---	4.39801	4.58513	4.30753	4.41287	0.187123	0.105343
1623966_s_at	CG9704-RB	disabled	Nrt	3.68929	3.35328	3.94944	3.80817	-0.336008	-0.141277
1623967_at	CG3715-RA	SHC-adaptor protein	Shc	8.96504	8.70568	8.86956	9.02434	-0.259364	0.154774
1623968_at	CG10631-RA	CG10631	CG10631	7.14162	7.02129	7.13151	7.04761	-0.120327	-0.083905
1623969_at	CG31200-RA	CG31200	CG31200	4.01613	3.9928	3.97361	4.07634	-0.023335	0.102727
1623970_at	CG13154-RA	CG13154	CG13154	3.79614	3.80443	3.71863	3.62995	0.008292	-0.088686
1623971_at	CG9150-RA	CG9150	CG9150	3.13457	3.15221	3.32554	3.19726	0.017644	-0.128275
1623972_a_at	CG4538-RA	CG4538 /// CG4538	CG4538 /// DlitCG4538	10.7779	10.8476	10.7769	11.0258	0.06965	0.24892
1623973_at	HDC12632	---	---	3.39079	3.3992	3.30934	3.28062	0.008413	-0.028714
1623974_at	CG15549-RA	CG15549	CG15549	3.74847	3.6868	3.79273	3.81454	-0.061673	0.02181
1623975_at	CG1605-RA	Zinc finger protein 43C	az2	6.29208	6.12843	5.99294	6.23784	-0.163648	0.2449
1623976_at	CG30081-RA	CG30081	CG30081	3.09597	3.16493	3.0637	3.22501	0.068959	0.161313
1623977_at	CG3385-RA	nervy	nvy	6.05651	5.99998	5.92534	5.84912	-0.056534	-0.076216
1623978_at	CG10862-RA	CG10862	CG10862	3.61498	3.5921	4.05626	3.47613	-0.022882	-0.580133
1623979_at	CG15482-RA	CG15482	CG15482	3.92972	4.10351	4.18038	3.63045	0.17379	-0.549935
1623980_at	CG15905-RA	CG15905	CG15905	5.14831	4.97051	7.16936	5.30747	-0.177801	-1.86189
1623981_at	CG7017-RA	CG7017	CG7017	14.6068	14.6202	14.52	14.5801	0.01336	0.06005
1623982_s_at	HDC14103	---	---	5.01464	5.23347	4.67978	4.68387	0.218827	0.004089
1623983_at	CG9514-RA	CG9514	CG9514	3.48882	3.53368	3.38445	3.41779	0.044864	0.033346
1623984_s_at	CG33208-RB	mical	Mical	7.119	6.67138	6.86623	7.2155	-0.447628	0.349271
1623985_at	CG6801-RA	lethal (3) j2D3	l(3)j2D3	6.32643	6.31958	6.2439	6.31703	-0.006845	0.073122
1623986_at	CG15046-RA	CG15046	CG15046	6.2569	6.04133	6.44147	6.10692	-0.215572	-0.334554
1623987_at	CG12679-RA	CG12679	CG12679	3.75122	3.79682	4.20026	3.96534	0.0456	-0.234928
1623988_at	CG14691-RB	CG14691	CG14691	3.36707	3.30667	3.42577	3.41768	-0.060408	-0.008099
1623989_at	CG5734-RA	CG5734	CG5734	9.51059	9.57364	9.4324	9.5308	0.063047	0.098397
1623990_at	HDC17319	CG33220	CG33220	3.10416	3.44159	3.22633	3.49231	0.33743	0.265986
1623991_s_at	CG9446-RA	coronin	coro	10.9431	10.953	11.3252	11.0594	0.00989	-0.26579
1623992_at	CG7229-RA	Gene 4	CG7229	3.28472	3.59291	3.54661	3.3282	0.308188	-0.218408
1623993_at	CG4291-RA	CG4291 /// CG6744	CG4291 /// CG6744	6.95373	6.67916	6.63913	6.91364	-0.274573	0.274511
1623994_at	CG30416-RA	CG30412 /// CG30416	CG30412 /// CG30416	3.89241	3.91036	3.78712	4.0296	0.017944	0.242484
1623995_at	CG2099-RA	Ribosomal protein L35A	RpL35A	13.3846	13.3419	13.351	13.298	-0.04271	-0.05298
1623996_at	CG5001-RA	CG5001	CG5001	8.90311	8.65488	8.83761	8.80991	-0.248232	-0.027701
1623997_s_at	CG15697-RA	Ribosomal protein S30	RpS30	13.1328	13.0788	13.1019	13.0088	-0.05393	-0.0931
1623998_at	CG10565-RA	CG10565	CG10565	7.96682	7.94303	8.07804	7.87855	-0.023788	-0.199491
1623999_at	HDC14484	Dystrophin-like protein 3	Dys	3.03831	3.02753	3.19237	2.99933	-0.010781	-0.193034
1624000_at	CG13443-RA	CG13443	CG13443	5.01521	5.1246	4.82907	5.23546	0.109387	0.406385
1624001_at	HDC07119	scribble	sbb	4.45754	4.27933	4.36718	4.39177	-0.178211	0.024586
1624002_a_at	CG31291-RB	CG31291	CG31291	3.66751	3.82659	3.63756	3.36818	0.159077	-0.269379
1624003_at	CG10639-RA	CG10639	CG10639	8.6535	8.90594	8.67047	8.73379	0.252439	0.063318
1624004_s_at	CG32096-RD	Antisocial	rols	7.84859	7.94339	7.55915	7.63879	0.094801	0.079643
1624005_at	Dm.3R.48180.0	---	---	2.96914	2.98522	2.87966	2.98693	0.016084	0.107272
1624006_at	CG12254-RA	Mediator complex subunit 25	MED25	6.48936	6.38485	6.72694	6.60675	-0.104509	-0.120188
1624007_at	CG6304-RA	CG6304	CG6304	3.84479	4.15647	4.43046	3.77053	0.311671	-0.659923
1624008_at	CG3806-RA	eIF2B-epsilon	eIF2B-epsilon	8.07886	7.95402	8.00084	7.97398	-0.124833	-0.026858
1624009_at	CG12802-RA	CG12802	CG34360	6.33262	6.08157	6.26002	6.55676	-0.251048	0.296746
1624010_a_at	CG9062-RA	CG9062	CG9062	5.71605	5.59704	5.66763	5.82156	-0.119008	0.153929
1624011_at	CG9295-RB	CG9295	Cpr76Bc	3.1787	3.43335	3.34758	3.13929	0.254647	-0.208294
1624012_at	CG11488-RA	mitochondrial ribosomal protein L10	mRpL10	7.94141	7.74706	8.0973	7.99991	-0.19435	-0.097388
1624013_at	CG11574-RA	CG11574	CG42233	3.80469	3.77501	3.87758	3.98699	-0.029676	0.10941
1624014_at	CG14181-RA	Use1	Use1	7.16193	7.09493	7.23613	7.38799	-0.066999	0.151857
1624015_at	CG13732-RA	CG13732	qjt	3.75233	3.95048	3.86133	3.81743	0.198148	-0.0439
1624016_at	CG14238-RA	CG14238	CG14238	4.88457	5.05992	4.99103	5.28224	0.175352	0.291215
1624017_at	CG8956-RA	AdoHcyase-like	Ahcy89E	10.3119	9.76449	10.1344	10.0942	-0.547451	-0.04017
1624018_at	HDC12359	---	---	4.29464	4.48244	4.28252	4.29447	0.187796	0.011947
1624019_s_at	CG7622-RA	Viability	RpL36	13.7075	13.5885	13.5733	13.5691	-0.11892	-0.00424
1624020_at	CG32491-RO	Modifier67.2	mod(mdg4)	6.55153	6.3803	6.55409	6.53155	-0.171234	-0.022548
1624021_a_at	CG1725-RD	Discs large	dlg1	7.81826	7.67535	7.78719	7.8548	-0.142904	0.067612
1624022_at	CG9200-RA	CG9200	Atac1	5.3665	5.36036	5.22367	5.55364	-0.006143	0.329967
1624023_at	CG5650-RA	Protein phosphatase 1	Pp1-87B	10.6414	10.5323	10.5824	10.4851	-0.10903	-0.09728
1624024_s_at	HDC04828	---	---	4.41351	4.56926	4.58337	4.40309	0.155757	-0.180285
1624025_at	CG14674-RA	CG14674	CG14674	3.21219	3.13106	3.24848	3.08826	-0.081128	-0.16022
1624026_at	Dm.3R.47508.0	---	---	3.10277	3.44953	3.52184	3.34728	0.346756	-0.174558
1624027_at	CG4780-RA	CG4780	CG4780	7.70474	7.49836	7.54853	7.44071	-0.206386	-0.107823
1624028_at	CG4415-RA	CG4415	CG4415	4.44844	4.31105	4.24465	4.00203	-0.137393	-0.242612
1624029_at	CG3608-RA	CG3608	CG3608	6.35839	6.51437	6.63021	6.43965	0.155977	-0.19056
1624030_at	CG8729-RA	ribonuclease H1	rnh1	6.67566	6.75329	6.66379	6.70511	0.077631	0.041321
1624031_at	CG40139-RA	---	---	2.66786	2.772	2.53146	2.71324	0.104134	0.181783
1624032_at	CG3887-RA	CG3887	CG3887	10.8245	10.8086	10.9382	10.9714	-0.01587	0.03325
1624033_at	CG7727-RA	beta-amyloid-protein-precursor-like	Appl	4.85317	4.68726	4.9248	4.84406	-0.165905	-0.08074
1624034_at	CG13787-RA	Gustatory receptor 28a	Gr28a	4.77876	4.64704	4.67603	4.73568	-0.131719	0.059644
1624035_a_at	CG8756-RB	helmsman /// LDLa domain containing chitin binding protein 1	hlm /// LCBP1	7.82985	7.32653	7.87095	7.86003	-0.503313	-0.010919
1624036_at	CG9307-RA	chitin-binding peritrophin-A	Cht5	7.39146	6.1678	7.68873	7.24704	-1.22366	-0.441693
1624037_s_at	CG5444-RA	TBP-associated factor 110	Taf4	8.65709	8.45996	8.6608	8.6977	-0.197125	0.036907
1624038_at	CG17024-RA	CG17024	CG17024	3.1457	2.94415	2.76781	2.84503	-0.201555	0.077215
1624039_at	CG10147-RA	CG10147	CG10147	4.78553	4.97253	4.92284	4.94461	0.187005	0.02177
1624040_at	CG12732-RA	CG12732 /// small conductance calcium-activated potassium channel	CG12732 /// SK	3.33666	3.49793	3.0588	3.28658	0.161274	0.227777
1624041_at	CG8711-RA	cul-4	cul-4	9.29914	9.24339	9.11966	9.22518	-0.055747	0.105519
1624042_at	CG17998-RA	G protein-coupled receptor kinase 2	Gprk2	7.42313	7.19979	7.05438	7.29707	-0.223338	0.24269
1624043_at	CG31136-RA	---	---	5.90022	6.10939	6.17759	6.0004	0.209172	-0.177195
1624044_at	CG1577-RA	mitochondrial ribosomal protein L52	mRpL52	8.05872	8.01217	7.97302	8.15459	-0.046549	0.181571
1624045_at	HDC16612	---	---	5.09016	5.0099	4.82751	4.77049	-0.080255	-0.057017
1624046_at	HDC08810	---	---	4.07134	3.99024	4.11245	4.05009	-0.081099	-0.062355
1624047_at	CG31078-RA	CG31078	CG31078	2.76349	3.04562	2.66102	2.91491	0.282127	0.253887
1624048_at	CG15185-RA	CG15185	CG15185	3.51063	3.52037	3.66148	3.38684	0.009739	-0.274636
1624049_at	CG13802-RA	Dromyosuppressin receptor 2	DmsR-2	3.98549	3.96922	3.82939	3.61993	-0.016266	-0.209459
1624050_at	CG6842-RA	CG6842	CG6842	9.06858	8.98891	9.08557	9.16098	-0.079672	0.075411
1624051_at	CG13850-RA	CG13850	CG13850	6.68834	6.74464	6.77561	6.67075	0.056295	-0.104857
1624052_at	CG6294-RA	CG6294	CG6294	3.50933	3.52196	3.66489	3.74	0.012631	0.075109
1624053_at	CG7552-RA	CG33967	CG33967	5.79146	5.67602	5.96802	6.17557	-0.115439	0.207549
1624054_at	CG5992-RA	Adenosine deaminase-related growth factor A	Adgf-A	9.42878	9.7541	9.34518	9.61076	0.325319	0.26558
1624055_at	HDC03413	---	---	3.93382	4.20738	3.9987	3.87498	0.273568	-0.123722
1624056_a_at	CG12455-RB	CG12455	CG12455	3.55558	3.6526	3.46054	3.50097	0.097016	0.040431
1624057_at	CG16713-RA	CG16713	CG16713	7.86219	6.7619	7.85164	7.72159	-1.10029	-0.130051
1624058_at	CG11411-RA	Nasrat	fs(1)N	4.09801	4.0914	4.33721	4.45027	-0.006615	0.113057
1624059_at	CG32223-RA	CG32223	CG32223	7.26802	7.5123	7.52411	7.51913	0.244272	-0.00498
1624060_at	CG9102-RA	bric-a-brac	bab2	9.79635	9.74847	9.52636	9.60593	-0.047877	0.079569
1624061_at	CG16874-RA	Vitelline membrane 32E	Vm32E	3.68326	3.3057	3.50749	3.43152	-0.377559	-0.075964
1624062_at	CG14962-RA	CG14962	CG14962	5.13558	4.90216	5.04918	4.78334	-0.233419	-0.26585
1624063_at	CG15699-RA	CG15699	CG15699	5.33362	5.24488	5.28815	5.39351	-0.088742	0.105369
1624064_at	CG9915-RA	CG9915	CG9915	8.06336	7.98117	8.15736	8.00398	-0.08219	-0.153372
1624065_at	CG3595-RA	myosin II	sqh	12.7867	12.7518	12.5481	12.6572	-0.03495	0.10912
1624066_at	HDC13904	---	---	3.54305	3.52826	3.39908	3.58855	-0.01479	0.18947
1624067_at	CG6704-RA	CG6704	CG6704	3.36631	3.18711	3.50838	3.19592	-0.179199	-0.31245
1624068_at	HDC00687	---	---	4.80665	4.93463	4.86332	4.82975	0.127978	-0.033573
1624069_at	CG7296-RA	CG7296	CG7296	7.18543	7.12534	7.24463	6.16174	-0.06009	-1.08289
1624070_at	CG3395-RB	Ribosomal protein S9	RpS9	8.88604	9.18033	8.80184	9.21557	0.294289	0.41373
1624071_at	CG14550-RA	CG14550	CG14550	7.93289	7.91966	7.97202	7.83497	-0.01323	-0.13705
1624072_at	Dm.3L.27712.0	---	---	3.30024	3.13894	3.08839	3.08173	-0.161299	-0.006661
1624073_at	CG15800-RA	CG15800	CG15800	3.53766	3.65052	3.64397	3.27223	0.112859	-0.371744
1624074_at	CG11797-RA	Odorant-binding protein 56a	Obp56a	5.33873	5.21433	7.84931	4.96698	-0.124402	-2.88233
1624075_at	CG31495-RA	CG31495	CG31495	6.00444	6.09299	6.03498	6.2455	0.088551	0.210515
1624076_at	CG5849-RA	CG5849	CG5849	7.12296	6.53149	6.47442	7.34195	-0.591472	0.867531
1624077_at	CG13390-RA	CG13390	CG13390	6.20227	6.26285	6.09176	6.36101	0.060579	0.26925
1624078_at	CG5463-RA	CG5463	CG5463	4.96384	4.75024	4.75129	4.94572	-0.213597	0.194431
1624079_a_at	CG17515-RB	Rab21	Rab21	6.94575	6.8034	6.77304	6.92348	-0.142345	0.150444
1624080_s_at	CG7398-RA	transportin	Trn	9.93093	9.64889	9.64312	9.72317	-0.282044	0.080052
1624081_at	CG14359-RA	CG14359	CG14359	3.97229	3.96649	4.0555	3.79139	-0.005801	-0.264112
1624082_at	CG5006-RA	Olfactory receptor 33B.3	Or33c	3.17614	3.56123	3.3264	3.33038	0.385087	0.003979
1624083_s_at	CG2674-RB	Methionine adenosyl transferase	M(2)21AB	10.5456	10.7549	10.697	10.4551	0.2093	-0.24191
1624084_s_at	RE66017	---	---	3.14975	3.15489	3.01028	3.15221	0.005143	0.14193
1624085_at	CG9876-RA	CG9876	CG9876	4.16674	4.17469	4.02854	4.08988	0.007951	0.061342
1624086_at	CG8186-RA	Vacuolar H-ATPase subunit D	Vha36	11.1314	11.0706	10.926	10.9771	-0.06079	0.05115
1624087_at	S.C3R001316	---	---	4.4822	4.41754	4.53384	4.58746	-0.064661	0.053625
1624088_at	CG3108-RA	CG3108	CG3108	3.74411	3.58763	4.14957	4.07186	-0.156475	-0.077712
1624089_at	HDC12487	---	---	4.23902	4.22713	3.87791	4.21915	-0.011892	0.341235
1624090_at	CG12726-RA	CG12726 /// ---	CG12726 /// CG34324	4.79542	4.75088	4.2364	4.8522	-0.044536	0.615798
1624091_at	HDC02767	---	---	4.0171	3.87142	3.47038	3.73686	-0.145687	0.266481
1624092_at	CG31039-RA	Jonah 99C Alpha	Jon99Ci	4.73864	5.07001	5.45252	4.95353	0.331371	-0.49899
1624093_at	HDC20355	---	---	4.371	4.40541	4.41358	4.49786	0.034409	0.08428
1624094_at	HDC10342	---	---	3.15493	3.24182	3.22077	3.09326	0.086888	-0.127507
1624095_at	HDC12506	---	---	4.16836	4.51676	4.42776	4.50323	0.348395	0.075462
1624096_at	HDC07417	---	---	3.60671	3.27424	3.21688	3.49157	-0.332472	0.274691
1624097_s_at	CG31151-RA	winged eye	wge	7.9098	7.70794	7.74342	7.8944	-0.201854	0.150977
1624098_s_at	CG18675-RA	CG18675 /// temperature-induced paralysis locus E	CG18675 /// tipE	3.08508	3.00422	3.49475	3.31151	-0.080865	-0.18324
1624099_at	CG1701-RA	---	---	3.38514	3.42924	3.18816	3.43972	0.044101	0.251556
1624100_at	CG1529-RA	CG1529	CG1529	5.73369	5.38001	5.89038	5.65418	-0.353685	-0.236203
1624101_at	CG10242-RA	Cyp6a23	Cyp6a23	6.03043	7.32288	6.32521	6.36507	1.29245	0.039865
1624102_at	HDC18907	---	---	3.26052	3.13716	3.27228	3.18479	-0.123358	-0.087491
1624103_at	CG7246-RA	CG7246	CG7246	6.08615	6.10407	5.9821	5.79861	0.017913	-0.183497
1624104_at	HDC11023	---	---	4.30239	3.87883	4.11661	4.27988	-0.423563	0.163273
1624105_at	CG8248-RA	CG8248	CG8248	3.58204	3.46822	3.49677	3.63207	-0.11382	0.135303
1624106_at	CG3790-RA	CG3790	CG3790	3.02188	2.96906	3.02174	3.28415	-0.052816	0.26241
1624107_at	HDC02648	---	---	3.23119	3.25638	3.46376	3.21315	0.025196	-0.25061
1624108_at	CG4695-RA	CG34114	CG34114	4.00676	3.91389	4.07308	3.8325	-0.092869	-0.24058
1624109_s_at	CG31522-RB	CG31522	CG31522	10.0573	9.52385	9.46924	9.83741	-0.533431	0.36817
1624110_at	CG31330-RA	crossveinless-c	cv-c	4.7218	4.62511	4.76251	4.68255	-0.096684	-0.079967
1624111_at	CG17203-RA	---	---	4.20005	4.3742	3.98114	4.44743	0.174152	0.466295
1624112_at	S.C2R000106	---	---	3.61094	3.70486	3.69841	3.56615	0.093925	-0.132253
1624113_at	CG7845-RA	CG7845	CG7845	7.27811	7.11388	7.38904	7.19421	-0.16423	-0.194831
1624114_at	CG3219-RA	Klp59C	Klp59C	3.79677	3.90932	4.0388	3.54361	0.112544	-0.495192
1624115_s_at	HDC10560	---	---	3.52615	3.42983	3.24579	3.27424	-0.096312	0.028445
1624116_at	CG31801-RA	CG31801	Mst36Fa	4.51012	4.40183	4.45738	4.55762	-0.108288	0.100246
1624117_at	CG18397-RA	CG18397	ssp3	7.49237	7.16022	7.28183	7.63938	-0.332145	0.357555
1624118_at	CG7062-RA	rab-related protein 3	Rab-RP3	7.97551	7.94948	8.09106	8.16254	-0.026037	0.07148
1624119_at	CG32486-RD	CG32486	CG32486	9.0089	9.1942	9.21514	9.27267	0.185303	0.057538
1624120_at	S.CX000642	---	---	3.28936	3.18967	3.15895	3.17894	-0.099686	0.019989
1624121_at	CG6217-RA	knickkopf	knk	9.51734	9.01779	9.36398	9.17088	-0.499557	-0.193107
1624122_a_at	CG6682-RA	Rapgap1	Rapgap1	7.74654	7.81283	7.5848	7.56801	0.066292	-0.016788
1624123_at	CG13196-RA	CG13196	CG13196	3.21904	3.08215	2.98055	3.13528	-0.136886	0.154728
1624124_at	CG6895-RA	osiris	GNBP1	7.47378	7.29804	7.50363	7.31173	-0.175742	-0.191904
1624125_at	CG3352-RA	fat	ft	9.05029	8.73003	9.7641	9.13434	-0.320256	-0.629764
1624126_at	CG2321-RA	CG2321	CG2321	4.33294	4.52139	4.48569	4.21072	0.18844	-0.274972
1624127_at	HDC02355	---	---	2.81418	3.01619	2.84519	2.82729	0.202009	-0.017902
1624128_at	CG31769-RA	CG31769	CG31769	3.32896	3.2529	3.16398	3.31089	-0.07606	0.146915
1624129_s_at	CG7708-RA	CG7708	CG7708	3.25405	2.99679	3.09591	2.92899	-0.257259	-0.16692
1624130_at	CG13874-RA	Odorant-binding protein 56h	Obp56h	3.70248	3.64069	3.32544	3.2476	-0.06179	-0.077835
1624131_at	CT34824	---	---	5.66839	5.92778	5.82232	5.95411	0.259391	0.131786
1624132_at	CG4447-RA	CG4447	CG4447	7.25292	7.06927	7.12434	7.27323	-0.183653	0.148892
1624133_at	HDC08758	---	---	3.34084	3.72724	3.29417	3.38014	0.386392	0.085962
1624134_a_at	CG10318-RA	NC2alpha	NC2alpha	6.93512	6.70291	7.02252	7.02195	-0.232203	-0.000563
1624135_at	CG1898-RA	HBS1	HBS1	8.11389	8.0615	8.06423	8.08839	-0.052396	0.024161
1624136_at	Dm.3L.28662.0	---	---	3.13596	3.12579	2.84226	2.83181	-0.010163	-0.010445
1624137_at	CG11911-RA	CG11911	CG11911	4.23267	4.14572	5.03307	4.32114	-0.086947	-0.711934
1624138_at	CG5800-RA	CG5800	CG5800	5.15939	4.94229	5.1734	5.2311	-0.217105	0.057695
1624139_at	CG1830-RA	phosphorylase kinase gamma	PhKgamma	8.7488	8.29695	8.38838	8.86335	-0.451845	0.474974
1624140_at	CG32734-RA	---	---	3.26843	3.41789	3.22113	3.38222	0.149463	0.161098
1624141_at	CG4901-RA	CG4901	CG4901	7.6152	7.40739	7.57927	7.59629	-0.207816	0.01702
1624142_a_at	CG7085-RC	lethal (2) s5379	l(2)s5379	10.9471	11.0401	10.4471	10.717	0.09306	0.26992
1624143_a_at	CG12071-RA	CG12071	CG12071	3.52848	3.43153	3.28615	3.35316	-0.096949	0.067011
1624144_at	CG13566-RA	CG13566	CG13566	5.16987	5.01988	5.01678	5.17726	-0.149988	0.160483
1624145_a_at	CG11025-RA	isopeptidase T-3	isopeptidase-T-3	6.82329	6.46655	6.61264	6.71689	-0.356743	0.104253
1624146_at	CG5174-RK	CG5174	CG5174	4.15811	4.34527	4.21021	4.44569	0.187162	0.235471
1624147_at	Dm.3R.36162.0	---	---	3.63679	3.82421	3.67055	3.5141	0.187415	-0.156452
1624148_at	HDC05555	---	---	3.91393	3.92324	4.04221	3.73475	0.009312	-0.30746
1624149_at	CG4669-RA	CG4669 /// ---	CG4669 /// DsimCG4669	3.32256	3.56318	4.17835	3.25211	0.24061	-0.926239
1624150_at	CG4535-RA	FK506-binding protein FKBP59	FKBP59	8.93363	8.81362	9.15511	8.75726	-0.120011	-0.39785
1624151_a_at	CG32183-RA	Ccn	Ccn	3.81476	3.75561	3.69319	3.76988	-0.05915	0.076691
1624152_at	CG11851-RA	CG11851	CG11851	8.32189	8.39515	8.57408	8.31879	0.073258	-0.255293
1624153_at	CG2803-RA	Troponin C-akin-1	Tina-1	8.99452	9.46928	9.06585	8.81092	0.474758	-0.254926
1624154_at	CG6620-RA	Aurora B	ial	6.7663	6.25997	7.01362	6.78205	-0.506332	-0.231571
1624155_at	HDC06050	---	---	3.94312	3.73449	3.8211	3.83243	-0.208628	0.011329
1624156_at	CG18578-RA	Ugt86Da	Ugt86Da	6.68609	7.19665	7.15745	7.21646	0.510565	0.059004
1624157_at	CG8520-RA	CG8520	CG8520	7.56521	7.53624	7.48877	7.6016	-0.028967	0.11283
1624158_at	CG14481-RA	CG14481	CG14481	5.06403	5.20366	5.2745	5.03315	0.139626	-0.241355
1624159_at	CG17577-RA	Cyp9h1	Cyp9h1	5.30916	5.39375	5.46315	5.46866	0.084596	0.00551
1624160_at	CG11329-RA	CG11329	CG11329	4.31876	4.12916	4.62199	4.19635	-0.189594	-0.42564
1624161_at	GH05702	---	---	2.90742	2.73749	2.90111	2.90621	-0.169929	0.005101
1624162_at	S.CX002355	---	---	4.16254	4.48768	4.38938	4.29821	0.325136	-0.091164
1624163_at	HDC01683	---	---	3.56636	3.84593	3.51242	3.73631	0.27957	0.223884
1624164_s_at	CG6207-RA	GlcAT-P	GlcAT-P	9.15898	8.58638	7.78304	8.70971	-0.572598	0.926673
1624165_a_at	CG18803-RA	Dpresenilin	Psn	10.1525	10.0587	10.1137	10.2006	-0.09382	0.08694
1624166_x_at	S.C3R003387	Dopamine receptor 2	DopR2	3.45607	3.49956	3.67829	3.44868	0.043491	-0.229603
1624167_at	HDC09972	---	---	2.97283	2.95978	3.03038	2.93645	-0.013053	-0.093934
1624168_at	CG14411-RA	CG14411	CG14411	9.43869	9.41578	9.28087	9.32217	-0.022912	0.041305
1624169_at	CG13317-RA	Drosophila insulin-like peptide 7	Ilp7	3.32415	3.47666	3.08576	3.2732	0.152516	0.187439
1624170_at	CG15368-RA	CG15368	CG15368	3.95136	3.88792	3.81629	3.94364	-0.063442	0.12735
1624171_at	CG13488-RA	CG13488	CG13488	7.74715	6.3326	6.49526	7.85883	-1.41454	1.36357
1624172_at	CG1211-RA	CG33966	CG33966	3.97494	4.26946	4.24524	4.45073	0.294528	0.205485
1624173_at	CG7264-RA	CG7264	CG7264	3.45896	3.41358	3.68585	3.32224	-0.045379	-0.363603
1624174_at	Dm.2R.15683.0	---	---	3.43381	3.37425	3.30244	3.43641	-0.05956	0.133974
1624175_at	CG10605-RA	iroquois	caup	10.4779	10.138	9.58245	10.0245	-0.33984	0.442076
1624176_at	CG10590-RA	CG10590	CG10590	9.2617	9.35228	9.01945	9.11433	0.090576	0.094885
1624177_at	CG7941-RA	CG7941	Cpr67Fa1	3.57703	3.97256	3.5336	3.80372	0.39553	0.270119
1624178_s_at	S.CX000012	CG3777	CG3777	3.2886	3.00879	3.04032	3.03293	-0.279809	-0.007391
1624179_at	CG31680-RA	CG31680	CG31680	3.50324	3.57931	3.51042	3.74466	0.076075	0.23424
1624180_at	CG2222-RA	Psf3	Psf3	6.45777	6.22224	6.39786	6.32443	-0.235527	-0.073431
1624181_at	CG8062-RA	CG8062 /// outsiders	DmirCG8062 /// out	7.20775	6.89796	7.34109	8.16785	-0.309788	0.82676
1624182_at	S.C2R002225	---	---	3.30205	3.46309	3.03475	3.44643	0.161046	0.411671
1624183_a_at	CG6588-RA	fasciclin I	Fas1	8.5371	8.07377	8.61515	8.34885	-0.463331	-0.266293
1624184_at	S.C2L000186	---	---	5.35738	5.59123	5.12923	5.18664	0.233848	0.057411
1624185_at	CG1041-RA	CG1041	CG1041	7.96033	7.99089	8.34941	7.96716	0.030557	-0.382246
1624186_at	CG16717-RA	CG16717	CG16717	7.51888	7.46184	7.28845	7.38254	-0.057048	0.094092
1624187_at	CG2706-RA	no ovaries	fs(1)Yb	3.45032	3.68724	3.41335	3.35834	0.236925	-0.055007
1624188_at	CG31392-RA	CG31392	CG31392	5.32889	5.10874	5.35285	5.29112	-0.220157	-0.06173
1624189_at	CG12236-RB	CG12236	CG12236	7.30187	7.32049	7.23604	7.45883	0.018623	0.222787
1624190_at	CG31637-RA	CG31637	CG31637	8.62764	8.7534	8.24774	8.114	0.125757	-0.133745
1624191_at	CG6392-RA	CENP-meta	cmet	6.53961	6.18637	6.6701	6.46774	-0.353249	-0.202363
1624192_at	CG10998-RA	ryder cup	r-cup	4.07794	4.17093	3.98824	4.18916	0.092988	0.20092
1624193_s_at	CG3983-RB	CG3983	CG3983	7.67503	7.54893	7.87289	7.66103	-0.126098	-0.211854
1624194_a_at	CG15632-RA	ryan express	Taf12L	3.6965	3.75886	4.06492	3.80095	0.062368	-0.263965
1624195_at	CG3850-RA	sugarbabe	sug	6.0376	6.21463	6.67435	6.2884	0.177027	-0.385952
1624196_at	S.C2R000041	---	---	3.20399	3.40582	3.11461	3.16223	0.201828	0.04762
1624197_a_at	CG6652-RA	CG6652	CG6652	4.53347	4.57238	4.94515	4.44098	0.03891	-0.504168
1624198_at	CG12582-RA	CG12582	CG12582	8.56269	8.67505	8.87354	8.88908	0.112363	0.015548
1624199_at	CG7395-RA	Neuropeptide F-like Receptor 76F	NPFR76F	4.82844	4.74935	4.55912	4.74911	-0.079086	0.189984
1624200_at	CG8679-RA	CG8679	CG8679	7.9675	7.85788	7.59492	7.92787	-0.109619	0.332953
1624201_at	CG15498-RA	CG15498	CG15498	3.30568	3.49338	3.55228	3.1797	0.187699	-0.372577
1624202_a_at	CG2127-RA	CG2127	CG2127	3.73967	3.78157	5.09246	3.44098	0.041899	-1.65148
1624203_s_at	CG3903-RA	gliotactin	Gli	10.2045	9.86735	10.0718	10.0808	-0.337156	0.00905
1624204_at	CG4483-RA	CG4483	CG4483	4.20255	4.26161	4.42325	3.91821	0.059057	-0.505037
1624205_at	CG12157-RA	Translocase of outer membrane 40	Tom40	8.22295	8.21312	8.37751	8.09967	-0.009825	-0.277836
1624206_at	CG11300-RA	CG11300	CG11300	4.51213	4.77822	4.4403	4.55896	0.266085	0.11866
1624207_at	CG7343-RA	bitesize	btsz	7.41431	7.43216	7.34256	7.26196	0.017847	-0.080601
1624208_s_at	CG8156-RD	ADP ribosylation factor III	Arf51F	8.7024	8.91828	8.60747	8.65321	0.21588	0.045745
1624209_at	HDC11681	---	---	3.74203	3.64546	3.60873	3.57437	-0.096572	-0.034351
1624210_at	CG32699-RA	CG32699	CG32699	5.70647	5.69099	5.63724	5.7896	-0.015481	0.152357
1624211_at	CG9005-RA	CG9005	CG9005	10.4049	10.2162	10.1199	10.457	-0.18866	0.3371
1624212_at	CG6784-RA	CG6784	CG6784	3.21088	3.23328	3.12113	3.30729	0.022406	0.186158
1624213_at	CG15535-RA	CG15535	CG15535	6.29979	6.41048	6.34997	6.42034	0.110696	0.070369
1624214_at	CG9437-RA	CG9437	CG9437	5.87582	5.48976	5.80038	5.93382	-0.386058	0.133437
1624215_s_at	CG17686-RA	klett	DIP1	8.31341	8.06521	8.22278	8.30501	-0.248207	0.082235
1624216_at	CG1330-RA	cuticle cluster 4	Ccp84Ae	5.4495	5.58003	5.59146	5.29534	0.130526	-0.296118
1624217_at	HDC11537	---	---	4.6148	4.59328	4.43225	4.34376	-0.021517	-0.088494
1624218_at	HDC03469	---	---	4.7948	4.76225	4.75495	4.89196	-0.032547	0.137012
1624219_s_at	CT33672	D-frizzled2	fz2	5.68753	5.58445	5.80816	5.9063	-0.103079	0.098147
1624220_s_at	HDC03386	---	---	3.16795	3.28032	3.09494	3.25488	0.112366	0.159949
1624221_at	CG32987-RA	CG32987	CG32987	5.1303	5.4595	5.06093	5.09127	0.329201	0.03034
1624222_s_at	CG15814-RB	CG15814 /// CG15814	CG15814 /// DsimCG15814	8.48428	8.44833	8.64009	8.57019	-0.035956	-0.069904
1624223_at	Dm.3L.30551.0	---	---	3.17615	3.26373	3.18035	3.05704	0.087583	-0.123307
1624224_at	Transposon.20	---	---	4.60682	4.54863	4.96956	4.96049	-0.058189	-0.009066
1624225_at	CG13651-RA	Distal antenna related	danr	3.15435	3.20362	3.10573	3.62034	0.049266	0.514616
1624226_at	CG5333-RA	toys are us	trus	5.19852	5.44351	5.38153	5.43588	0.244992	0.054354
1624227_at	CG31066-RA	CG31066	CG31066	3.68809	3.70868	3.46804	3.29428	0.020583	-0.173755
1624228_at	CG9353-RA	mitochondrial ribosomal protein L54	mRpL54	6.99776	6.77623	6.86935	6.9278	-0.22153	0.058442
1624229_at	CG15705-RA	CG15705	CG15705	2.58991	2.75192	3.03336	2.67213	0.162009	-0.361231
1624230_s_at	CG11624-RA	ubiquitin	Ubi-p63E	12.1788	11.9365	11.9819	12.1046	-0.24239	0.12263
1624231_s_at	CG8385-RB	ADP-ribosylation factor 1	Arf79F	11.1972	11.3494	11.1628	11.1589	0.15217	-0.00392
1624232_at	CG13891-RA	CG13891	CG13891	4.41819	4.40902	4.34385	4.22894	-0.009171	-0.11491
1624233_at	CG15371-RA	Gustatory receptor 8a	Gr8a	3.31273	3.41428	3.034	3.14701	0.101552	0.113006
1624234_at	CG7735-RA	CG7735	CG7735	3.18023	3.32777	3.10266	3.22786	0.147548	0.125194
1624235_at	CG4285-RA	CG34128	CG42404	4.40838	4.7321	4.21246	4.49044	0.323729	0.277974
1624236_at	CG30002-RA	CG1773 /// CG30002	CG1773 /// CG30002	4.14208	4.10801	4.25695	4.32976	-0.03407	0.072801
1624237_at	CG15099-RA	CG15099 /// ---	CG15099 /// DmirCG15099	9.22514	9.13831	9.32057	9.71309	-0.086827	0.392515
1624238_at	HDC19672	---	---	4.42375	4.29929	4.27208	4.26778	-0.124462	-0.004295
1624239_at	CG8335-RA	CG8335	CG8335	2.94195	2.87711	3.07139	2.85822	-0.064837	-0.213167
1624240_at	CG4265-RA	ubiquitin carboxyl terminal hydrolase	Uch	10.9433	10.9533	10.8663	10.9957	0.00996	0.12938
1624241_at	CG18506-RA	put. sodium channel gene	NaCP60E	3.32597	3.24982	3.22987	3.17683	-0.076148	-0.053039
1624242_at	CG32301-RA	CG32301	CG32301	3.08948	3.16245	3.15781	2.98347	0.072975	-0.174339
1624243_at	CG9265-RA	CG9265	CG9265	7.49347	7.64107	7.54795	7.22554	0.1476	-0.322417
1624244_at	CG10539-RA	dS6 kinase	S6k	10.1581	10.2145	10.2719	10.2594	0.05639	-0.01245
1624245_at	CG15239-RA	CG15239	CG15239	4.82172	4.83057	4.67843	4.76923	0.008854	0.090802
1624246_s_at	CG11334-RA	CG11334	CG11334	8.01098	7.90542	8.28551	7.9508	-0.105562	-0.334704
1624247_at	CG5543-RA	CG5543	CG5543	6.66331	6.51422	6.52351	6.65534	-0.149083	0.131831
1624248_s_at	CG5683-RA	Adh enhancer factor 1	Aef1	5.76638	5.65615	5.73847	5.72457	-0.110235	-0.013891
1624249_at	HDC17179	---	---	3.20879	3.39515	3.10597	3.28904	0.186358	0.183064
1624250_at	CG32432-RA	CG32432	CG32432	3.6723	3.73597	3.44787	3.46792	0.063671	0.020052
1624251_a_at	CG14235-RC	Cytochrome c oxidase subunitVIb /// CG18809 /// CG14235 /// CG14235	CG14235 /// CG18809 /// DmauCG14235 /// DsimCG14235	11.3916	11.4561	11.4436	11.1902	0.06451	-0.25344
1624252_s_at	CG12819-RB	CG12592 /// slender lobes	CG12592 /// sle	7.76922	7.51705	7.93776	7.797	-0.25217	-0.140759
1624253_at	CG32566-RA	CG9125	CG9125	6.846	6.8528	7.08573	6.85256	0.006802	-0.233166
1624254_at	CG32070-RA	CG32070	CG32070	4.90007	4.86906	4.77136	4.85019	-0.031014	0.078822
1624255_at	CG30459-RB	---	---	2.81105	2.65053	2.91225	2.8622	-0.160527	-0.050044
1624256_at	CG16857-RA	CG16857	CG16857	6.73981	6.71683	6.73487	6.6381	-0.022989	-0.09677
1624257_at	CG18259-RA	CG18259	CG18259	8.09843	7.95537	8.11533	7.98001	-0.14306	-0.135319
1624258_at	Dm.X.50678.0	---	---	2.91605	3.0759	3.00291	3.0563	0.159853	0.053388
1624259_at	CG32040-RA	CG32040	CG32040	4.84029	4.83757	4.6285	4.97039	-0.002722	0.341887
1624260_at	CG11977-RA	CG11977	CG11977	2.76832	3.01987	2.90828	3.04873	0.251551	0.140452
1624261_at	CG14118-RA	CG14118	CG14118	8.37012	7.97062	7.68345	8.15707	-0.399506	0.473622
1624262_at	CG10108-RA	phyllopod	phyl	4.23392	4.14194	4.34914	4.2988	-0.091986	-0.050349
1624263_at	CG5933-RA	CG5933	CG5933	6.17602	5.76201	6.10755	5.97372	-0.414012	-0.133829
1624264_at	CG13408-RA	CG13408	CG13408	2.98861	3.00175	3.12462	3.09063	0.013147	-0.033999
1624265_at	CG14616-RC	lethal (1) G0196	l(1)G0196	5.65269	5.55015	5.73185	5.64807	-0.10254	-0.083778
1624266_at	CG9927-RA	Arginine methyltransferase 6	Art6	4.87175	4.96106	5.36957	4.77375	0.08931	-0.595823
1624267_at	CG7182-RA	CG7182	CG7182	6.58061	6.53961	6.68794	6.64155	-0.040999	-0.046386
1624268_at	HDC17482	---	---	2.96929	3.04526	3.03081	3.29651	0.075966	0.265701
1624269_at	CG8825-RA	glaikit	gkt	4.55228	4.62784	4.54695	4.65807	0.075561	0.111126
1624270_at	HDC16023	---	---	3.3844	3.45508	3.4939	3.3389	0.070678	-0.155
1624271_at	CG11808-RA	CG11808	CG11808	6.35474	6.28727	6.43865	6.35355	-0.067467	-0.0851
1624272_at	CG10618-RA	CHKov1	CHKov1	9.7711	9.77642	9.5261	9.73849	0.005319	0.212388
1624273_at	CG8034-RA	CG8034 /// CG8034	CG8034 /// DmirCG8034	6.82005	6.68948	6.4219	7.14065	-0.130567	0.718741
1624274_at	CG31953-RA	CG31953	CG31953	3.5327	3.45767	3.41115	3.27243	-0.075026	-0.138728
1624275_at	CG9985-RA	Skittles	sktl	7.21165	6.98447	6.78688	7.13679	-0.227186	0.349914
1624276_at	LD48030	---	---	3.29781	3.25785	3.37713	3.63604	-0.039968	0.258914
1624277_at	CG8273-RA	CG8273	CG8273	6.25017	6.03797	5.91623	6.28217	-0.212209	0.365941
1624278_at	CG7636-RA	mitochondrial ribosomal protein L2	mRpL2	7.47527	7.47703	7.56578	7.31401	0.001759	-0.251772
1624279_at	CG31507-RA	Turandot Z	TotZ	3.89281	4.36005	3.79786	4.11223	0.46724	0.314376
1624280_at	CG2263-RA	CG2263	CG2263	7.48646	7.44669	7.60905	7.34527	-0.039776	-0.263786
1624281_at	HDC14682	---	---	4.66384	4.63817	4.73693	4.69589	-0.025672	-0.041033
1624282_s_at	HDC02990	---	---	2.81959	2.86577	3.05978	2.99932	0.046178	-0.060458
1624283_at	CG13224-RA	CG13224	Cpr47Eb	5.07137	5.05197	5.15433	4.46381	-0.01941	-0.690527
1624284_a_at	CG10473-RB	hook-like	hkl	8.1897	8.02937	8.05659	8.05953	-0.160333	0.002931
1624285_at	CG3088-RA	CG3088	CG3088	4.87356	5.19259	4.93299	4.9734	0.319036	0.040418
1624286_at	CG7931-RA	janus B	janB	4.01951	3.92894	4.75519	4.06511	-0.090571	-0.690086
1624287_at	CG17217-RA	CG17217	CG17217	2.6821	2.84902	3.29134	2.90444	0.166921	-0.386898
1624288_at	CG10654-RA	CG10654	CG10654	3.77257	3.89995	4.00445	3.51342	0.12738	-0.491031
1624289_at	CG10133-RA	CG10133	CG10133	5.60332	5.69037	5.83106	5.70087	0.087041	-0.130191
1624290_at	CG4752-RA	CG4752	CG4752	6.32834	6.87983	6.3286	6.31429	0.551495	-0.014309
1624291_at	CG6685-RA	CG6685	CG6685	6.30129	6.27757	6.13491	6.54152	-0.023722	0.406616
1624292_a_at	CG9024-RA	Accessory gland-specific peptide 26Ab	Acp26Ab	2.92774	2.79711	2.7416	2.82935	-0.130636	0.087752
1624293_at	CG40497-RB	---	---	5.02686	5.05637	4.90382	5.06621	0.029509	0.162394
1624294_at	S.CX001667	CNG channel-like	cngl	3.06371	2.84198	2.92911	2.71223	-0.221722	-0.216882
1624295_at	CG12593-RA	dpr4	dpr4	3.98216	4.2555	3.98469	4.01821	0.273337	0.033517
1624296_at	CG14508-RA	CG14508	CG14508	4.83557	5.06743	4.74228	4.79166	0.231859	0.04938
1624297_at	CG17348-RA	linotte	drl	6.21508	5.00276	6.9656	6.22264	-1.21231	-0.742966
1624298_at	CG33257-RA	CG33257	CG33257	4.01648	3.90378	4.11964	3.76948	-0.112701	-0.350163
1624299_at	HDC11442	---	---	4.6937	4.88391	4.58126	4.57247	0.190209	-0.008795
1624300_s_at	CG7892-RE	nemo	nmo	9.02954	8.5957	8.87341	9.07512	-0.433836	0.201704
1624301_at	CG10542-RA	lethal (3) 01640	Bre1	7.31793	7.19187	7.19487	7.26937	-0.126062	0.074507
1624302_at	CG7903-RA	CG7903	CG7903	6.4994	6.50409	6.35014	6.42011	0.004692	0.069969
1624303_at	HDC03960	---	---	4.6855	5.02039	5.0219	4.68688	0.334893	-0.33502
1624304_s_at	SD05379	---	---	7.25195	7.06698	7.30884	7.22376	-0.184977	-0.085074
1624305_at	CG9159-RA	Kruppel homolog	Kr-h2	10.2047	10.2304	10.4838	10.4587	0.0257	-0.02517
1624306_at	CG17195-RA	CG17195	CG17195	4.4643	4.61868	4.762	4.43814	0.154374	-0.323861
1624307_at	CG10801-RA	CG10801	CG10801	3.42977	3.43649	3.3725	3.1909	0.006719	-0.1816
1624308_at	CG11720-RA	group IV	Sgs3	11.0602	9.04133	9.58452	9.93603	-2.0189	0.351506
1624309_s_at	HDC07075	---	CG34196	4.29859	4.14448	4.1733	4.42865	-0.154116	0.255351
1624310_s_at	CG4753-RB	CG4753	CG4753	6.46535	6.78902	5.40857	5.61265	0.323675	0.204076
1624311_at	CG1327-RA	cuticle cluster 6	Ccp84Ac	4.95959	5.08812	5.04674	4.77278	0.128523	-0.273964
1624312_at	CG3326-RA	fidgetin_DROME	CG3326	3.85684	3.85332	4.21103	3.97016	-0.003521	-0.240868
1624313_at	HL02501	---	---	5.67931	5.74515	5.68383	5.66741	0.065848	-0.016424
1624314_at	CG40397-RA	CG40397	CG40397	2.60436	2.67474	2.64565	2.57527	0.070374	-0.070376
1624315_at	CT35843	Rgk3	Rgk3	4.90875	4.71546	4.94929	4.5735	-0.193294	-0.375792
1624316_at	CG9737-RA	CG9737	CG9737	3.15008	3.32551	3.18949	3.16445	0.175427	-0.025044
1624317_at	Dm.3R.34758.0	---	---	3.87102	4.12664	3.50961	3.79501	0.255612	0.285396
1624318_at	CG8340-RA	upstream of RpIII128	128up	8.20908	8.21048	8.32475	8.16597	0.001393	-0.158772
1624319_at	CG12455-RA	CG12455	CG12455	2.97786	2.94874	2.90389	2.82501	-0.029121	-0.078876
1624320_at	CG3697-RA	meiotic 9	mei-9	5.55731	5.49518	5.79167	5.45449	-0.062137	-0.33718
1624321_at	CG8556-RA	Rac2	Rac2	9.28446	9.14066	9.2643	9.31134	-0.143806	0.047045
1624322_at	CG7499-RA	Rh50	Rh50	4.75296	4.6956	5.11043	4.66699	-0.057363	-0.443442
1624323_at	CG32924-RA	---	---	3.28597	3.38815	3.19813	3.2152	0.102187	0.017068
1624324_a_at	CG40049-RB	mitochondrial ribosomal protein S5	mRpS5	8.82361	8.7401	8.6702	8.91855	-0.083501	0.248353
1624325_at	CG9614-RK	Pipe	pip	4.87792	5.00783	4.98268	4.778	0.129909	-0.204676
1624326_at	CG9414-RA	Caspase-activated DNase	Rep4	8.83351	8.7005	8.28587	8.90805	-0.133013	0.622183
1624327_at	CG3245-RB	Protein phosphatase N at 58A	PpN58A	3.04953	2.99858	2.88404	3.0738	-0.050946	0.189757
1624328_a_at	CG1403-RB	septin	35673	5.62445	5.73602	5.60836	5.90165	0.111574	0.293289
1624329_at	CG12192-RA	Klp59D	Klp59D	3.86579	3.80773	4.11514	3.82688	-0.058067	-0.288252
1624330_s_at	CG5694-RA	CG5694	CG5694	8.46475	8.26218	8.41928	8.48893	-0.202569	0.06965
1624331_at	CG8674-RA	lethal (2) k14505	l(2)k14505	7.97709	7.9851	8.18703	8.10202	0.008001	-0.085008
1624332_s_at	CG4098-RA	CG18217 /// CG4098	CG18217 /// CG4098	8.02438	7.85392	8.11337	7.99191	-0.170468	-0.121463
1624333_at	CG9903-RA	CG9903	CG9903	8.3971	8.99466	10.6674	10.372	0.597566	-0.29539
1624334_at	S.C2R002544	---	CG34209	2.81659	2.79331	2.81731	2.7056	-0.023283	-0.111704
1624335_at	CG11188-RA	CG11188	CG11188	6.81893	6.83074	6.81653	6.75818	0.011808	-0.058353
1624336_at	S.CX001416	---	---	2.52558	2.58103	2.48319	2.8963	0.055451	0.413116
1624337_at	CG1527-RA	Ribosomal protein S14b	RpS14b	11.2666	11.2622	11.2322	11.0898	-0.00439	-0.14236
1624338_at	CG17301-RA	CG17301	CG17301	3.52856	3.69348	4.00739	3.73848	0.164917	-0.268913
1624339_at	CG14825-RA	BBS1	BBS1	3.95043	3.90238	3.85603	3.7397	-0.048049	-0.116331
1624340_at	CG15441-RA	GS1-like protein	Gs1l	7.2732	7.48378	7.02399	7.27493	0.210573	0.250941
1624341_a_at	CG15593-RA	Osiris	Osi10	3.7921	4.12392	3.95697	3.90799	0.33182	-0.048984
1624342_at	CG10911-RA	CG10911	CG10911	8.82343	9.04496	9.24486	9.86522	0.221533	0.620362
1624343_at	CG30443-RA	Optix-binding protein	Opbp	6.85434	6.6045	6.80794	6.81043	-0.249842	0.002491
1624344_at	CG17922-RA	CG17922	CG17922	5.32358	5.24287	5.18128	5.21924	-0.080715	0.037962
1624345_a_at	CG13849-RA	Nop56	Nop56	9.32989	9.22473	9.65216	9.33104	-0.105155	-0.321121
1624346_at	HDC16753	---	---	3.67373	3.75503	3.69164	3.8504	0.081292	0.158762
1624347_s_at	CG8398-RA	CG8398	CG8398	4.49145	4.65499	4.35493	4.35681	0.163543	0.001882
1624348_a_at	CG5505-RA	Ubiquitin specific protease 36	Usp36	9.34227	9.23412	9.40274	9.54256	-0.108149	0.139817
1624349_at	S.CX002255	---	---	3.33639	3.2564	3.11248	3.08183	-0.079985	-0.030649
1624350_at	S.C3R002919	---	---	3.60883	3.24659	3.39344	3.32634	-0.362235	-0.067102
1624351_at	CT33236	---	---	4.97479	4.95384	4.90135	4.9377	-0.020952	0.036347
1624352_at	CG14493-RA	dpr13	dpr13	5.99965	6.03358	5.78562	5.64421	0.033924	-0.141407
1624353_at	CG32654-RC	CG32654	CG32654	8.58971	8.55578	8.40869	8.53339	-0.033929	0.124699
1624354_at	CG4166-RA	nonstop	not	8.96668	8.51963	8.65051	8.78794	-0.447048	0.137431
1624355_at	CG13425-RB	bancal	bl	8.89646	8.87641	8.97335	8.94615	-0.020048	-0.0272
1624356_at	S.C3L002789	---	---	4.4822	4.62232	4.59415	4.62879	0.140126	0.034643
1624357_at	CG7676-RA	corona	cona	3.12363	3.30271	3.30224	3.05434	0.179082	-0.247895
1624358_at	CG12531-RA	CG12531	CG12531	3.8368	3.64115	3.92544	3.91717	-0.195642	-0.008267
1624359_at	CG40221-RA	---	---	2.97863	2.81856	2.77444	2.92431	-0.160076	0.149868
1624360_at	CG5069-RA	FD1 transcription unit	croc	5.40164	5.65031	5.41449	5.32143	0.248672	-0.093061
1624361_s_at	CG3845-RA	lethal (2) 01424	NAT1	12.8211	12.5517	12.7078	12.8196	-0.26937	0.11182
1624362_at	CG15361-RA	neuropeptide-like precursor 4	Nplp4	8.28563	6.68489	9.8108	6.75149	-1.60074	-3.05931
1624363_at	CG15201-RA	CG15201	CG15201	5.30736	5.23953	6.30618	5.07059	-0.06783	-1.23559
1624364_at	CG4849-RA	CG4849	CG4849	7.23342	7.09054	7.3888	7.17908	-0.142883	-0.209724
1624365_at	CG10915-RA	CG10915	CG10915	7.36311	7.13599	7.16417	7.35743	-0.227126	0.193259
1624366_at	CG17098-RA	CG17098	CG17098	4.57107	4.67082	4.84255	4.39144	0.099749	-0.451109
1624367_at	S.C2R001316	---	---	3.36139	3.08871	3.49864	3.28672	-0.272676	-0.21192
1624368_at	HDC07599	---	---	3.36753	3.12226	3.13582	3.26378	-0.24527	0.12796
1624369_at	CG8330-RA	dtomboy40	tomboy40	3.58656	4.03326	3.93115	3.63186	0.446708	-0.299286
1624370_at	CG18678-RA	CG13552	CG34372	3.86216	3.85485	3.78579	3.40758	-0.007309	-0.378212
1624371_a_at	CG7356-RA	CG7356	CG7356	3.87929	3.94556	4.11009	3.79818	0.066266	-0.311911
1624372_at	CG10908-RA	Dm Derlin-1	CG10908	10.4755	10.4312	10.2603	10.3121	-0.04431	0.05173
1624373_at	CG32788-RB	Circadianly Regulated Gene	Crg-1	3.00633	2.80202	2.88029	2.78792	-0.204305	-0.092378
1624374_at	CG12481-RA	CG12481	CG12481	9.7249	8.93938	9.65007	9.12021	-0.785521	-0.52986
1624375_at	CG3227-RA	insensitive	insv	5.10103	5.53101	5.04869	5.17781	0.429982	0.129122
1624376_at	S.C2R000006	---	---	3.20617	3.02032	3.16857	2.96575	-0.185853	-0.202819
1624377_s_at	Transposon.84	E protein	CG32594	4.71769	4.23412	4.30454	4.45772	-0.483569	0.153178
1624378_at	CG4399-RB	enhanced adult sensory threshold	east	7.04531	6.96706	7.06201	7.06011	-0.078253	-0.001894
1624379_s_at	HDC20468	---	---	5.76057	6.19011	5.15015	5.49118	0.429542	0.341029
1624380_at	CG1359-RA	CG1359	CG1359	9.10357	8.92274	8.99997	9.11785	-0.180826	0.117879
1624381_at	CG17658-RA	CG17658	CG17658	3.19113	3.11989	3.49272	3.28354	-0.071235	-0.209184
1624382_at	Dm.3R.39837.0	---	---	3.47183	4.02878	3.60562	3.68736	0.556948	0.08173
1624383_at	HDC05946	---	---	3.44326	3.15882	3.23544	3.52434	-0.284445	0.288895
1624384_at	CG13749-RA	CG13749	CG13749	4.22553	4.20206	4.03862	4.1635	-0.023473	0.124885
1624385_at	CG17735-RA	CG17735	CG17735	9.13634	8.82883	8.88207	9.22921	-0.307509	0.347141
1624386_at	CG3889-RA	COP9 complex homolog subunit 1-2	CSN1b	8.3444	8.30782	8.29153	8.39034	-0.03658	0.098813
1624387_at	CG30372-RA	---	---	8.01342	7.97566	7.78363	7.7835	-0.037768	-0.000138
1624388_at	S.C3L001480	---	---	4.72745	4.86108	4.72951	4.75075	0.133632	0.021243
1624389_at	CG7526-RA	CG7526	CG7526	3.67807	3.86477	3.52515	3.66509	0.186702	0.139941
1624390_a_at	CG17143-RB	thoc7	thoc7	8.63922	8.5952	8.55555	8.51973	-0.044024	-0.035819
1624391_at	CG32389-RA	CG32387	CG42256	3.22819	3.21511	3.16708	3.0949	-0.013076	-0.072179
1624392_s_at	CG3671-RB	malvolio	Mvl	9.29641	9.2366	8.89121	9.32878	-0.059808	0.437566
1624393_at	CG2759-RA	white	w	9.37129	9.14363	9.65481	9.31559	-0.227663	-0.339221
1624394_at	CG13332-RA	CG13332	CG13332	4.92108	5.03048	4.80352	4.81872	0.109405	0.015202
1624395_at	CG31102-RA	CG31102	CG31102	7.52249	7.59809	7.90024	7.92759	0.075594	0.027354
1624396_at	CG7927-RA	CG7927	CG7927	8.98784	9.02391	9.11058	9.2115	0.036068	0.100923
1624397_at	Dm.U.48864.0	---	---	3.85356	3.8936	3.80138	3.8222	0.040042	0.020816
1624398_at	CG8630-RA	CG8630	CG8630	8.06519	7.92773	6.55478	6.40523	-0.137462	-0.149548
1624399_at	CR_tc_GH05710	---	---	4.49677	4.42562	4.47266	4.65301	-0.071157	0.180354
1624400_a_at	CG1362-RA	cdc2-related-kinase	cdc2rk	6.37599	6.32444	6.36435	6.34053	-0.05155	-0.023829
1624401_at	HDC20200	---	---	3.41806	3.43822	3.36477	3.49246	0.020158	0.12769
1624402_at	CG17906-RA	CG17906	CG17906	4.15997	4.31318	4.15409	4.42522	0.153217	0.271126
1624403_at	CG13071-RA	CG13071	CG13071	3.17152	3.02485	3.1414	3.18375	-0.146664	0.042356
1624404_a_at	CG1747-RA	Sphingosine kinase I	Sk1	8.35039	8.49277	8.13705	8.39576	0.142383	0.258716
1624405_a_at	CG7059-RA	CG7059	CG7059	6.11433	5.30795	5.45104	5.5133	-0.806372	0.062261
1624406_at	CG5168-RA	CG5168	CG5168	10.8236	10.9017	10.8668	10.8937	0.07813	0.0269
1624407_s_at	CG1877-RC	dCullin1	lin19	10.2712	9.83715	10.0308	10.1857	-0.434062	0.15493
1624408_at	CG18657-RA	NETRIN	NetA	7.34171	7.1796	7.25452	7.14808	-0.162115	-0.106437
1624409_a_at	CG11315-RB	CG11315	CG11315	4.23708	4.46155	4.20031	4.33032	0.224463	0.13001
1624410_at	CG15658-RA	CG15658 /// ---	CG15658 /// DmirCG15658	10.9875	10.5069	9.94256	11.1108	-0.48057	1.16827
1624411_at	CG18437-RA	CG18437	CG18437	5.01573	5.02419	4.72528	4.964	0.008461	0.238728
1624412_at	CG8376-RA	Xasta	ap	3.30889	3.34363	3.71716	3.35109	0.034745	-0.366065
1624413_at	CG14527-RA	CG14527	CG14527	5.05823	5.01335	5.10588	5.25727	-0.044886	0.151384
1624414_at	CG10041-RA	CG10041	CG10041	4.19804	4.03097	3.90791	3.87755	-0.16707	-0.030363
1624415_s_at	CG8121-RA	CG8121	CG8121	9.20802	8.90735	9.30804	9.0443	-0.300673	-0.263733
1624416_at	S.C3R002565	---	---	3.8592	3.70983	3.49689	3.72549	-0.149372	0.228602
1624417_a_at	CG10186-RA	CG10186	CG10186	4.56263	4.60057	4.68369	4.58759	0.037938	-0.096103
1624418_s_at	CG8580-RA	bhringi	akirin	11.1894	10.9713	11.0974	11.1521	-0.21806	0.05471
1624419_a_at	CG8439-RA	T-complex Chaperonin 5	Cct5	10.7187	10.6159	10.8534	10.4698	-0.10276	-0.38359
1624420_at	CG17118-RA	CG17118	CG17118	4.14527	4.31356	4.67297	4.33168	0.168286	-0.341289
1624421_at	Dm.2R.17666.0	Not1	Not1	3.16785	3.26012	2.97428	3.44574	0.092269	0.471458
1624422_at	HDC07552	---	---	4.58805	4.59478	4.63614	4.58522	0.006726	-0.050928
1624423_at	CG5945-RA	CG5945	CG5945	3.65262	3.77016	3.77789	3.92539	0.117537	0.147498
1624424_at	CG13587-RA	CG13587	CG13587	3.95694	3.91336	4.35749	4.10675	-0.043576	-0.250739
1624425_at	CG7384-RA	CG7384	CG7384	3.50374	3.87671	3.8409	3.93929	0.372974	0.098384
1624426_at	HDC13364	---	---	4.1222	3.89756	3.93552	3.85179	-0.224647	-0.083731
1624427_at	CG10646-RA	CG10646	CG10646	7.71279	7.37971	7.48656	7.58532	-0.333077	0.098764
1624428_at	CG7327-RA	Eig71Ei	Eig71Ei	3.12068	3.24302	3.27071	3.71832	0.122337	0.447602
1624429_at	CG3967-RB	CG3967	CG3967	8.15402	7.8173	7.78036	7.83459	-0.336722	0.054231
1624430_at	CG13158-RA	Odorant receptor 49a	Or49a	3.19243	3.36495	3.09008	3.16817	0.172517	0.078089
1624431_at	CG15908-RA	CG15908	CG15908	6.72311	6.58558	6.84119	6.73671	-0.137527	-0.104481
1624432_at	CG7104-RA	Spz3	Spz3	6.32806	5.2881	5.89526	6.14455	-1.03996	0.24929
1624433_at	CG10589-RA	CG10589	CG10589	4.11841	4.08216	4.65487	4.16549	-0.036253	-0.48938
1624434_at	CG6868-RA	tolloid	tld	4.09845	3.91164	4.646	3.95309	-0.186816	-0.692919
1624435_at	CG12143-RA	CG12143	Tsp42Ej	8.43511	7.71952	8.14191	8.37605	-0.715592	0.234138
1624436_at	Dm.3R.41468.0	---	---	3.68596	3.74186	3.51873	3.57503	0.055901	0.05629
1624437_s_at	CG30031-RA	Argonaute1 /// CG30025 /// CG30031 /// deltaTrypsin /// gammaTrypsin	AGO1 /// CG30025 /// CG30031 /// deltaTry /// gammaTry	14.374	14.3976	14.7061	14.6041	0.02353	-0.10202
1624438_at	CG5017-RA	CG5017	CG5017	3.49077	3.66254	4.31468	3.61853	0.171769	-0.696143
1624439_at	CG4169-RA	---	---	9.1418	9.11346	9.21678	9.16348	-0.028342	-0.0533
1624440_at	AM01482	---	---	5.02113	4.78751	5.0969	4.57392	-0.233617	-0.522973
1624441_at	CG18389-RA	Eip93F	Eip93F	7.50758	5.38643	5.65265	7.60608	-2.12115	1.95343
1624442_at	CG12586-RA	CG12586	CG12586	2.8448	2.90501	2.87002	2.94676	0.060209	0.076743
1624443_s_at	CG6294-RA	CG6294 /// CG6299	CG6294 /// CG6299	5.23501	5.2631	5.24437	5.24276	0.028087	-0.001605
1624444_at	CG17946-RA	Male-specific RNA 84Da	Mst84Da	4.53387	4.35861	6.31241	4.35154	-0.175265	-1.96088
1624445_at	HDC09867	---	---	3.29544	3.33133	3.40381	3.23957	0.035896	-0.164241
1624446_at	Dm.3R.41956.0	---	---	3.33289	3.19808	3.1711	3.07582	-0.134807	-0.095275
1624447_s_at	CG2048-RA	double-time	dco	10.1337	9.88915	9.74893	10.0159	-0.244516	0.266974
1624448_at	CG6356-RA	CG6356	CG6356	6.25462	5.83741	6.0231	5.89699	-0.417208	-0.126106
1624449_at	CT35683	---	---	4.46573	4.71419	4.46205	4.87766	0.24846	0.415612
1624450_at	CG6331-RA	Organic cation transporter	Orct	11.1275	10.3567	10.4914	10.9724	-0.77084	0.48102
1624451_at	CG2879-RA	---	---	5.80122	5.90171	5.81187	5.81289	0.100484	0.001019
1624452_a_at	CG10118-RA	tyrosine hydroxylase	ple	3.64414	3.70841	3.60732	3.696	0.064275	0.088684
1624453_at	S.C2L002550	---	---	3.92495	4.02327	3.84491	3.90131	0.098326	0.056398
1624454_at	CG10361-RA	CG10361	CG10361	4.81224	4.74321	4.72515	4.72651	-0.069027	0.001357
1624455_at	HDC12136	---	---	5.52879	5.5184	5.47299	5.32332	-0.010395	-0.149667
1624456_at	CG17154-RA	CG17154	CG17154	3.33143	3.42008	3.62252	3.36804	0.088647	-0.254478
1624457_at	CG5906-RA	CG5906	CG5906	2.89582	3.1163	3.00817	2.80333	0.220472	-0.204845
1624458_at	CG6083-RA	CG6083	CG6083	4.12103	4.39123	4.11378	4.32086	0.2702	0.20708
1624459_at	CG7345-RA	Sox21a	Sox21a	5.44498	5.32505	5.41296	5.00473	-0.119926	-0.408235
1624460_s_at	CG31624-RA	CG31624 /// CG31988 /// CG31624	CG31624 /// CG31988 /// DsimGD21644	3.70115	4.17389	5.64857	4.18096	0.472737	-1.46761
1624461_at	S.C2R002295	---	---	3.83927	4.25552	4.00882	4.09194	0.41625	0.083122
1624462_at	CG32331-RA	---	---	2.96755	3.14253	2.95935	3.01802	0.174982	0.058665
1624463_s_at	CG3307-RC	pr-set7	pr-set7	6.16391	5.61447	5.6472	5.66313	-0.549439	0.015935
1624464_s_at	CG17309-RB	---	---	9.45605	9.03356	9.02891	9.38348	-0.422489	0.354569
1624465_at	CG6850-RA	UDP-glucose:glycoprotein glucosyltransferase	Ugt	9.11389	9.08904	9.12083	8.98289	-0.024856	-0.137933
1624466_a_at	CG15117-RA	CG15117	CG15117	6.27116	7.09352	6.94157	7.33269	0.822369	0.391122
1624467_a_at	CG8046-RA	CG8046	CG8046	4.41432	4.30236	4.03488	4.31556	-0.111966	0.280676
1624468_a_at	CG10026-RC	CG10026	CG10026	8.806	8.5687	8.48677	8.40339	-0.237299	-0.083377
1624469_at	CG8985-RA	Dromyosuppressin receptor 1	DmsR-1	3.70554	3.91597	3.72154	3.74539	0.210428	0.023851
1624470_at	CG31670-RA	CG31670	CG31670	2.94532	3.12532	2.83991	3.19871	0.179998	0.358802
1624471_s_at	CG12051-RA	42A actin.	Act42A	11.6331	11.3961	11.7253	11.5287	-0.23702	-0.19659
1624472_at	CG10486-RA	CG10486	CG10486	3.97523	3.91508	3.85391	3.79345	-0.060151	-0.060462
1624473_at	CG5553-RA	---	---	5.16859	5.26529	4.83719	5.04868	0.096708	0.211487
1624474_at	CG4287-RA	CG4287	CG4287	9.6504	9.35235	9.47769	9.71207	-0.298048	0.234371
1624475_at	CG10687-RA	Asparaginyl-tRNA synthetase	Aats-asn	8.98996	8.95314	8.91134	8.84211	-0.036819	-0.069237
1624476_at	CG5185-RA	Barbu	Tom	6.75647	5.96711	8.28229	6.46926	-0.789356	-1.81303
1624477_at	HDC05334	---	---	4.96248	5.154	4.96466	4.982	0.191515	0.017342
1624478_at	CG16982-RA	Roc1a	Roc1a	8.13184	8.01587	8.00359	8.14491	-0.115969	0.141318
1624479_at	CG6800-RA	CDK7-like	CG6800	4.43105	4.47879	4.35674	4.46916	0.047738	0.112424
1624480_at	CG5479-RA	mitochondrial ribosomal protein L43	mRpL43	6.94205	6.83308	6.98768	6.80645	-0.108965	-0.181237
1624481_a_at	CG31534-RA	CG31534	CG31534	8.66018	8.79528	8.82521	8.81006	0.135099	-0.015145
1624482_at	CG8571-RA	smallminded	smid	7.31748	7.10634	7.3817	7.45415	-0.211146	0.072455
1624483_at	CG13472-RA	CG13472 /// CG13472	CG13472 /// DmirCG13472	6.9745	6.89573	6.89505	6.89815	-0.078764	0.003092
1624484_a_at	CG10159-RA	boundary element associated factor	BEAF-32	8.7273	8.46452	8.44185	8.6712	-0.262783	0.229357
1624485_at	CG6867-RA	CG6867	CG6867	4.33821	4.46236	4.51367	4.47758	0.124148	-0.036091
1624486_at	CG12835-RA	CG12835	CG12835	3.94237	4.1125	3.98325	4.04747	0.170134	0.064223
1624487_at	CG11475-RA	CG11475	CG11475	3.96892	3.94309	3.87833	3.93035	-0.025825	0.052019
1624488_a_at	CG17734-RA	CG17734	CG17734	10.0181	10.3203	9.8351	9.94592	0.3022	0.110819
1624489_a_at	CG11596-RC	CG11596	CG11596	7.83635	7.71615	7.80838	7.91339	-0.120194	0.105009
1624490_s_at	CG9786-RB	hunchback	hb	2.6874	2.7593	2.80359	2.7617	0.071904	-0.041891
1624491_a_at	CG12287-RB	miti-mere	pdm2	8.20429	8.34128	7.74996	8.06322	0.13699	0.313256
1624492_at	CG9597-RA	CG9597	Pbp45	4.92708	4.98667	4.89529	4.98219	0.05959	0.086901
1624493_at	Dm.X.50771.0	---	---	3.74038	3.73479	3.50483	3.74647	-0.005589	0.241647
1624494_at	Dm.X.54993.0	---	---	3.46169	3.30248	3.25286	3.18147	-0.159211	-0.071391
1624495_at	S.C3R000374	---	---	3.07182	2.9746	2.88281	2.85589	-0.097216	-0.026922
1624496_at	CG10203-RA	xl6	xl6	7.85735	7.73583	8.16345	7.73963	-0.121519	-0.423815
1624497_at	CR31541-RA	---	---	4.84885	5.38308	5.47167	5.06327	0.534229	-0.408391
1624498_at	CG30045-RA	CG30045	Cpr49Aa	3.3965	3.39482	3.43292	3.43416	-0.001684	0.00124
1624499_s_at	CG9911-RB	CG9911	CG9911	10.5397	10.6981	10.4792	10.403	0.15844	-0.07616
1624500_at	HDC15114	---	---	3.74636	3.86662	3.667	3.66344	0.120254	-0.003569
1624501_at	CG12496-RA	CG12496	CG12496	3.25748	3.04804	2.99231	3.01381	-0.209444	0.021501
1624502_a_at	CG1104-RA	CG1104	CG1104	8.96206	9.08661	8.99737	9.05925	0.124545	0.061882
1624503_at	CG4786-RA	CG4786	CG4786	7.6557	8.40529	8.90027	8.91272	0.749592	0.012454
1624504_s_at	CG6851-RB	Mitochondrial carrier homolog 1	Mtch	8.92024	8.94743	9.10106	8.92825	0.027194	-0.172817
1624505_at	CG6113-RA	CG6113	Lip4	6.49521	6.54183	6.60046	6.68454	0.046614	0.084081
1624506_at	CG8871-RA	Jonah 25B	Jon25Biii	4.96378	5.55761	6.412	5.52222	0.593834	-0.889782
1624507_at	CG31268-RA	CG31268	CG31268	3.06981	2.99222	2.8705	2.91214	-0.077588	0.041647
1624508_at	CG13526-RA	CG13526	CG13526	4.2142	4.15088	4.30429	3.96043	-0.063321	-0.343858
1624509_at	CG8695-RA	hdl cuticle gene cluster.	LvpL	5.27759	5.32262	5.03937	5.04727	0.045031	0.007903
1624510_at	CG30023-RA	sprite	sprt	4.22456	4.34623	4.37759	4.45348	0.12167	0.075892
1624511_s_at	S.C2R002095	---	---	3.4976	3.2811	3.4239	3.60393	-0.2165	0.180031
1624512_at	CG14497-RA	CG14496	CG34386	4.66283	4.64873	4.61043	4.65622	-0.0141	0.045788
1624513_at	CG4806-RA	CG33228 /// CG4806	CG33228 /// CG4806	6.18323	6.11088	6.03859	6.19258	-0.072341	0.153991
1624514_at	CG32090-RA	Vha16-3	Vha16-3	3.48439	3.45609	3.51053	3.35026	-0.028302	-0.160273
1624515_at	CG6461-RA	CG6461 /// CG6461	CG6461 /// DmirCG6461	10.186	9.83794	9.39782	9.86888	-0.348066	0.471054
1624516_at	HDC08316	---	---	3.49486	3.50455	3.51019	3.5005	0.009695	-0.009695
1624517_at	CG3132-RA	beta-galactosidase	Ect3	7.67708	8.25174	7.54775	8.04151	0.57466	0.49376
1624518_at	CG13369-RA	CG13369	CG13369	7.75975	7.94069	7.61015	7.65702	0.180943	0.046866
1624519_at	CG8770-RA	guanine nucleotide regulatory protein beta subunit	Gbeta76C	4.81935	4.74617	4.69264	4.78534	-0.073181	0.092694
1624520_a_at	CG4059-RB	Ftz interacting protein 1	ftz-f1	4.02566	4.29424	4.05921	4.07116	0.268586	0.011956
1624521_a_at	CG17896-RB	CG17896	CG17896	8.88815	9.36397	8.93445	8.79648	0.475814	-0.137971
1624522_at	CG5302-RA	CG5302	CG5302	3.52107	3.48248	3.33136	3.36147	-0.038598	0.030111
1624523_at	CG32683-RA	CG32683	CG32683	3.32012	3.557	3.2758	3.40033	0.236879	0.124528
1624524_at	HDC14600	---	---	2.54333	2.51506	2.40776	2.52588	-0.028274	0.118122
1624525_at	CG12998-RA	CG12998	CG12998	4.20983	4.45238	4.26462	4.49148	0.24255	0.226852
1624526_s_at	S.C3R000890	---	---	3.11722	3.18269	3.26182	3.12356	0.065467	-0.138266
1624527_at	CG11194-RA	Hairy/E(spl)-related with YRPW motif	Hey	4.71902	4.78433	4.43201	4.41301	0.06531	-0.019001
1624528_at	CG14886-RA	Guanylyl cyclase at 89Db	Gyc-89Db	3.90946	3.85339	3.84229	3.8327	-0.056071	-0.009594
1624529_at	CG3922-RB	ribosomal protein S17	RpS17	13.2889	13.1785	13.2464	13.1396	-0.11034	-0.10677
1624530_at	CG5701-RA	RhoBTB	RhoBTB	9.22456	9.07943	9.25946	9.30356	-0.145128	0.044099
1624531_s_at	GH25505	---	---	3.31583	3.21506	3.24881	3.22053	-0.100772	-0.028283
1624532_a_at	CG7051-RB	CG7051 /// CG7051	CG7051 /// DmirCG7051	3.72361	3.94017	3.53982	3.80876	0.216561	0.268941
1624533_s_at	CG8651-RA	trithorax	trx	7.84257	7.68735	7.92474	7.80795	-0.155219	-0.11679
1624534_at	CG10781-RA	nested	ng1	2.95714	2.9209	2.94456	2.99637	-0.036235	0.051811
1624535_at	CG33229-RA	CG33229	CG33229	9.49248	9.02431	9.10431	9.4397	-0.468167	0.33539
1624536_at	CG30130-RA	CG30130	CG30130	3.44559	3.24566	3.37391	3.16592	-0.199931	-0.207991
1624537_s_at	CG9866-RA	CG9866	CG9866	8.66237	8.43746	8.52388	8.52382	-0.224909	-5.8e-05
1624538_at	HDC07447	---	---	3.83589	3.92248	3.895	4.30777	0.086592	0.412773
1624539_at	CG5871-RA	CG5871	CG5871	8.67211	8.51065	8.78398	8.68586	-0.161457	-0.098123
1624540_at	CG14642-RB	CG14642	CG14642	5.00851	4.99336	5.47845	5.45674	-0.01515	-0.021711
1624541_at	CG1412-RA	RhoGAP19D	RhoGAP19D	8.2697	8.24785	7.65402	8.18636	-0.021853	0.532339
1624542_at	CG31757-RA	Phosphodiesterase 1c	Pde1c	4.69115	4.31775	4.62042	4.68901	-0.373402	0.068595
1624543_s_at	Transposon.32	---	---	9.30724	9.62791	9.99306	10.1459	0.320675	0.152881
1624544_at	HDC16662	---	---	3.05206	3.09191	3.00049	3.27281	0.039849	0.272325
1624545_at	CG32504-RA	CG32504	CG32504	3.22856	3.12114	3.16479	3.43755	-0.107415	0.272758
1624546_at	HDC17336	---	---	3.60098	4.08871	3.85722	4.22065	0.487731	0.363431
1624547_s_at	CG10851-RD	Serine/arginine rich protein 55	B52	7.39857	7.46202	7.50171	7.59738	0.063453	0.09567
1624548_at	CG18287-RA	pickpocket 19	ppk19	3.65071	3.73868	3.67645	3.59564	0.087966	-0.080816
1624549_at	CG3523-RA	Fatty acid synthetase	CG3523	9.98255	9.89975	9.66908	9.39446	-0.082801	-0.274619
1624550_at	CG7562-RA	TBP-related factor	Trf	5.24543	5.00346	5.17502	5.11904	-0.241972	-0.055985
1624551_at	CG31861-RA	CG31861	CG31861	4.47577	4.88626	4.88627	4.62265	0.410493	-0.263629
1624552_at	CG3740-RA	CG3740	CG3740	5.05843	5.0247	4.85423	5.18059	-0.033732	0.326367
1624553_a_at	CG14098-RA	CG14098	CG14098	4.39091	4.44434	4.74313	4.32736	0.053434	-0.415762
1624554_at	CG3703-RA	CG3703	CG3703	3.41188	3.5664	3.38549	3.39341	0.154528	0.007914
1624555_at	CG6338-RA	tiny	Ets97D	6.55573	6.46242	6.50322	6.62215	-0.093314	0.118934
1624556_s_at	CG4760-RB	boule	bol	3.90408	4.45886	4.48704	4.19548	0.554784	-0.291562
1624557_at	CG8648-RA	Flap endonuclease 1	Fen1	6.7521	6.45503	6.68639	6.43916	-0.297074	-0.247223
1624558_at	CG32283-RA	drosomycin-E	dro3	8.04879	8.30221	7.27649	8.73051	0.25342	1.45402
1624559_a_at	CG8295-RA	Myelodysplasia/myeloid leukemia factor	Mlf	9.06444	8.98309	9.01434	8.95612	-0.081347	-0.058219
1624560_at	CG6822-RB	ergic-53	ergic53	10.0155	9.96935	10.0237	9.83107	-0.046109	-0.192682
1624561_at	HDC14013	---	---	3.98633	3.83339	3.85071	3.543	-0.152944	-0.307713
1624562_s_at	CG6541-RA	Mst33A	Mst33A	3.37911	3.69563	3.97338	3.22836	0.316519	-0.74502
1624563_at	CG5225-RA	CG5225	CG5225	3.48652	3.72581	3.62292	3.92535	0.239293	0.302435
1624564_s_at	CG1524-RB	Ribosomal protein S14a	RpS14a	13.2608	13.2216	13.1832	13.169	-0.03917	-0.01414
1624565_a_at	CG16711-RB	CG16711	CG16711	6.74619	6.66459	6.79882	6.84264	-0.081606	0.043811
1624566_at	HDC01059	---	---	3.43625	3.42549	3.26969	3.24905	-0.01076	-0.020636
1624567_at	CG9575-RA	Rab35	Rab35	6.59453	6.39276	6.43176	6.59636	-0.20177	0.164602
1624568_at	CG7985-RA	CG7985	CG7985	5.38978	5.21245	5.78592	5.2416	-0.177328	-0.54432
1624569_at	CG31087-RA	CG31087	CG31087	9.19263	9.30573	8.476	8.86177	0.113092	0.385771
1624570_a_at	CG5930-RC	Transcription factor IIA L	TfIIA-L	9.57467	9.58112	9.4406	9.48491	0.006446	0.044313
1624571_s_at	CG32857-RA	CG32500 /// CG32857 /// CG33502	CG32500 /// CG32857 /// CG33502	8.44052	8.62173	8.46934	8.62672	0.181209	0.157375
1624572_a_at	CG40364-RA	Mediator complex subunit 21	MED21	9.11133	9.00739	9.2366	9.13743	-0.103933	-0.099176
1624573_at	CG4998-RA	CG4998 /// CG4998	CG4998 /// DmirCG4998	4.38712	3.94035	3.89556	4.00435	-0.446766	0.108789
1624574_at	CG14656-RA	CG14656	CG14656	6.44977	6.0739	5.93457	6.3094	-0.375866	0.374828
1624575_a_at	CG14307-RH	fru-satori	fru	4.20614	4.2584	4.20634	4.17129	0.052263	-0.035045
1624576_at	CG12994-RA	CG12994	CG12994	5.52058	5.41155	5.51613	5.37581	-0.109034	-0.140313
1624577_at	CG17907-RA	acetylcholinesterase	Ace	9.45369	9.27049	9.07232	9.31212	-0.1832	0.239802
1624578_at	CG9675-RA	CG9675	spheroide	6.31329	7.6589	7.93716	7.5814	1.34561	-0.355757
1624579_at	CG13934-RA	CG13934	Cpr62Ba	3.97135	4.11436	4.0734	4.3331	0.143012	0.259698
1624580_at	CG9362-RA	CG9362	CG9362	7.64124	7.68434	7.51213	7.63244	0.043097	0.120311
1624581_at	HDC16683	dpr7	dpr7	6.06956	6.40099	5.66903	5.86573	0.331421	0.196695
1624582_a_at	CG10823-RB	SIFamide receptor	SIFR	4.61211	4.43326	4.08983	4.31876	-0.178845	0.228932
1624583_at	CG6115-RA	CG6115	CG6115	10.3926	10.2331	10.6553	10.2359	-0.15945	-0.41938
1624584_at	CG32643-RA	CG32643	CG32643	4.11647	4.05639	4.26733	3.7633	-0.06008	-0.504022
1624585_at	HDC09523	---	---	4.13328	4.1839	3.85665	3.76073	0.050621	-0.095916
1624586_a_at	CG10078-RB	Phosphoribosylamidotransferase 2	Prat2	6.01925	6.03772	6.43824	6.66594	0.018476	0.227698
1624587_at	CG13323-RA	CG13323	CG13323	5.97674	7.36043	5.85473	7.64305	1.3837	1.78832
1624588_at	HDC09852	---	---	4.54283	4.52803	4.36461	4.20974	-0.014799	-0.154876
1624589_a_at	CG31811-RB	centaurin gamma 1A	cenG1A	8.78768	8.51151	8.37232	8.74369	-0.276168	0.371365
1624590_at	CG17134-RA	CG17134	CG17134	5.06684	5.28984	4.98103	5.17333	0.223006	0.192296
1624591_at	CG9222-RA	CG9222	CG9222	2.94078	3.02943	3.14154	2.8981	0.088651	-0.243438
1624592_at	CG5188-RA	CG5188	CG5188	6.21752	6.13908	6.14998	6.11071	-0.078438	-0.039275
1624593_at	CG14332-RA	CG14332	CG14332	4.28173	4.52038	4.1321	4.08979	0.238646	-0.042311
1624594_at	CG32484-RA	Sphingosine kinase II	Sk2	8.47743	8.28937	8.36025	8.24842	-0.188057	-0.111825
1624595_a_at	CG4429-RA	anon-fast-evolving-1B9	Rbp2	7.27479	7.14668	7.0774	7.11852	-0.12811	0.04112
1624596_at	CG31463-RA	CG31463	CG31463	5.52322	5.69329	5.06972	5.48198	0.170066	0.412267
1624597_at	HDC19717	---	---	4.21736	4.1974	4.18995	4.1249	-0.019953	-0.065043
1624598_at	CT34633	---	---	3.90783	4.07631	3.7885	3.73177	0.168482	-0.056727
1624599_at	CG12656-RA	---	CG34331	7.16225	6.76276	7.10589	6.46098	-0.399488	-0.64491
1624600_at	CG14772-RA	futsch	futsch	5.49598	5.35891	5.21136	5.52214	-0.137074	0.310773
1624601_at	HDC07247	---	---	3.20511	3.18054	3.06829	3.038	-0.024574	-0.030284
1624602_at	CG13235-RA	CG13235	CG13235	4.43379	4.42936	4.50506	4.44037	-0.004428	-0.064693
1624603_at	CG10754-RA	CG10754 /// CG10754	CG10754 /// DlitCG10754	8.34091	8.17472	8.37545	8.32321	-0.166189	-0.052237
1624604_a_at	CG5629-RA	CG5629	CG5629	4.29077	4.56057	4.6095	4.68598	0.2698	0.076487
1624605_at	CT35468	---	CG34175	4.32308	4.32435	4.51957	4.3894	0.001267	-0.130172
1624606_at	CG13062-RA	CG13062	CG13062	4.78104	5.01813	4.93428	4.58122	0.237094	-0.353051
1624607_at	HDC04748	---	CG34200	8.86642	8.91132	8.88409	8.81004	0.044906	-0.074052
1624608_s_at	CT23539	couch potato	cpo	3.90015	3.85672	4.23866	4.28853	-0.04343	0.049874
1624609_at	CG31279-RA	CG31279	CG31279	3.52071	3.67189	3.67267	3.51519	0.151176	-0.157482
1624610_at	HDC02683	---	---	3.08607	3.30862	3.40511	3.35479	0.222547	-0.050319
1624611_a_at	CG2852-RB	CG2852	CG2852	13.9176	13.8039	13.7879	13.7965	-0.11374	0.00861
1624612_at	CG30186-RA	Gustatory receptor 59c	Gr59c	2.9907	2.86261	2.906	2.67703	-0.128088	-0.228975
1624613_at	CG5986-RA	CG5986	CG5986	8.35455	8.14384	8.09352	8.40556	-0.210708	0.312037
1624614_at	CG14894-RA	CG14894	CG14894	8.39198	8.31725	8.34419	8.53177	-0.074728	0.187575
1624615_at	HDC13468	---	---	3.43194	3.52653	3.3572	3.46953	0.094593	0.112329
1624616_at	CG9122-RA	Tryptophan hydroxylase	Trh	3.28471	3.44191	3.45182	3.33433	0.157194	-0.117488
1624617_at	CG1665-RA	CG1665	CG1665	7.19456	7.30476	7.12372	7.39629	0.110196	0.27257
1624618_at	CG3870-RA	chrowded	chrw	8.38698	8.3901	8.73624	8.92105	0.003116	0.184808
1624619_s_at	CG31780-RB	CG18477 /// CG31780	CG18477 /// CG31780	5.80292	5.74201	6.15185	6.33111	-0.060913	0.179263
1624620_at	CG9191-RA	kinesin-like protein	Klp61F	7.84391	7.45102	7.92054	7.661	-0.39289	-0.259537
1624621_at	S.C2L002003	---	---	2.94691	2.98781	2.80331	2.97411	0.040898	0.1708
1624622_at	CG17178-RA	ACXE	ACXE	4.01896	3.92972	3.89419	3.83886	-0.089238	-0.055327
1624623_at	CG32972-RB	CG32972	CG32972	3.28201	3.12813	4.56665	3.5014	-0.153889	-1.06525
1624624_at	CG12047-RC	mushroom body defect	mud	2.8553	2.66006	3.08537	2.97112	-0.195235	-0.11426
1624625_a_at	CG17150-RB	CG17150 /// CG17150	CG17150 /// DmirCG17150	3.25085	3.30615	3.39072	3.48189	0.0553	0.091171
1624626_at	HDC19956	---	---	4.40236	4.33116	4.15555	4.12521	-0.071192	-0.030337
1624627_s_at	CG31137-RA	twin	twin	8.14365	8.12856	8.15524	8.15591	-0.015088	0.000669
1624628_at	CG10396-RA	CG10396	CG10396	3.42325	3.38262	4.19405	3.37268	-0.040627	-0.821379
1624629_at	CG32119-RA	CG32119	CG32119	3.64024	3.81221	3.82001	3.6426	0.171972	-0.177409
1624630_at	CG30103-RA	CG30103	CG30103	3.45005	3.44205	3.32015	3.34254	-0.007996	0.022392
1624631_x_at	Transposon.44	---	---	6.86698	6.57424	6.88911	6.83957	-0.292733	-0.049541
1624632_at	CG8590-RA	Kinesin-Like-Protein-at-3A	Klp3A	6.41663	6.2302	6.92189	6.41608	-0.186438	-0.505809
1624633_at	Dm.3h.22222.0	---	---	4.19851	4.49621	4.03824	4.41676	0.2977	0.378519
1624634_at	CG40050-RA	---	---	3.17555	2.92446	6.053	3.68803	-0.251096	-2.36497
1624635_at	CG14210-RA	CG14210	CG14210	7.43051	7.40046	7.45763	7.30392	-0.030049	-0.153704
1624636_at	CG5712-RA	ACXD	ACXD	5.98091	5.94433	5.92219	6.19261	-0.036584	0.270427
1624637_at	CG5124-RA	adipose	adp	6.47186	6.1922	6.1769	6.18341	-0.279661	0.006511
1624638_a_at	CG4365-RB	CG4365	CG4365	9.03283	9.26918	9.38977	9.35016	0.236356	-0.039608
1624639_at	CG1420-RA	CG1420	Slu7	6.77136	6.67858	6.58755	6.52082	-0.09278	-0.066726
1624640_x_at	CT32593	---	---	3.02004	3.01482	3.1883	3.49448	-0.005215	0.306175
1624641_at	CG9337-RA	CR9337	CR9337	3.23438	3.17878	3.04329	2.81157	-0.055594	-0.231724
1624642_at	CT40737	CG18420	CG18420	2.96116	2.77836	2.7207	2.88497	-0.182798	0.164268
1624643_a_at	CG13702-RA	Drosophila allatostatin C receptor 2	AlCR2	4.73555	4.702	4.37021	4.33038	-0.03355	-0.039823
1624644_a_at	CG5514-RB	CG5514	CG5514	6.67525	6.65348	6.91408	6.84237	-0.021768	-0.071712
1624645_at	HDC06306	---	---	4.4673	4.62795	4.1933	4.33759	0.160647	0.144294
1624646_at	Dm.3L.23795.0	---	---	4.22311	4.23086	4.0157	4.0149	0.007747	-0.000799
1624647_at	CR30367-RA	---	---	3.08667	3.08706	3.09646	3.17791	0.000383	0.081451
1624648_at	CG40134-RA	---	---	3.42918	3.37621	3.55603	3.32624	-0.052974	-0.229792
1624649_a_at	CG7725-RB	rogdi	rogdi	8.8851	8.80257	8.72047	8.82887	-0.082524	0.108397
1624650_at	CG33087-RC	LDLR-like	CG33087	6.79575	6.2967	6.61711	6.58962	-0.499053	-0.027488
1624651_at	HDC13250	---	---	3.58077	3.55808	3.25781	3.50507	-0.022696	0.247257
1624652_at	S.C2L000447	---	---	3.71376	3.64055	3.30739	3.27921	-0.07321	-0.028182
1624653_at	CG14468-RA	Tetraspanin 42A	Tsp42A	2.73334	2.66012	2.82179	2.8353	-0.073218	0.013509
1624654_at	CG13613-RA	CG13613	CG13613	3.19469	3.50081	3.28883	3.2076	0.306127	-0.081226
1624655_at	CG6472-RA	CG6472	CG6472	3.90665	4.03947	4.08075	3.99648	0.132827	-0.084272
1624656_s_at	CG4293-RA	CG4293	CG4293	7.45331	7.37776	7.53468	7.3217	-0.075554	-0.212984
1624657_at	HDC14780	---	---	3.51785	3.48996	3.26726	3.55652	-0.02789	0.289261
1624658_at	CG33158-RB	CG33158 /// CG33158	CG33158 /// DmirCG33158	6.6878	6.39962	6.76892	6.47851	-0.288177	-0.290413
1624659_at	CG32741-RA	CG32741	CG32741	3.19615	3.33115	3.1266	3.46833	0.135001	0.34173
1624660_at	CG1817-RB	Protein tyrosine phosphatase 10D	Ptp10D	7.5653	7.49435	7.31432	7.57206	-0.070949	0.257743
1624661_at	S.CX001637	---	---	3.54997	3.52101	3.32498	3.28663	-0.028955	-0.038349
1624662_at	CG3106-RA	CG3106	CG3106	4.85436	5.17284	5.4289	5.03349	0.318484	-0.39541
1624663_a_at	CG8821-RA	vismay	vis	3.2438	3.22582	3.43924	3.40711	-0.017983	-0.032126
1624664_at	CG7996-RA	snake	snk	3.73677	3.98831	3.71062	3.77513	0.251537	0.064507
1624665_at	CG9257-RA	CG9257	CG9257	7.49127	7.28529	7.59235	7.43786	-0.205975	-0.154491
1624666_at	CG10092-RA	CG10092	CG10092	6.4745	6.66926	6.70912	6.76533	0.194764	0.056211
1624667_at	CG31760-RA	CG31760	CG31760	3.24432	3.27168	3.15847	3.35988	0.027358	0.201413
1624668_s_at	CG9422-RA	CG9422	CG9422	6.58579	6.66045	6.55559	6.73201	0.074656	0.176413
1624669_at	CG7009-RA	CG7009	CG7009	7.5896	7.34008	7.42986	7.57905	-0.249522	0.149184
1624670_at	CG7589-RA	CG7589	CG7589	10.1471	8.85259	9.9989	10.354	-1.29451	0.355083
1624671_at	CG17782-RA	CG17782	CG17782	3.79054	3.7612	3.73355	3.77542	-0.029345	0.04187
1624672_at	S.C3L001983	---	---	3.77955	3.99341	3.37172	3.67949	0.213861	0.30777
1624673_at	CG5899-RA	CG5899	CG5899	6.26233	6.33882	6.36233	6.28982	0.076492	-0.072504
1624674_at	CG1411-RD	dihydropyrimidine amidohydrolase	CRMP	2.83136	2.68943	2.62462	2.86853	-0.141935	0.243904
1624675_at	CG9038-RA	Ubiquitin-like 3	UBL3	9.93912	9.72389	9.91253	9.97763	-0.21523	0.065099
1624676_a_at	CG13331-RB	CG13331	CG13331	4.3549	4.54004	4.2204	4.18247	0.185146	-0.037931
1624677_at	CG13648-RA	tenectin	tnc	4.66548	4.94748	4.6596	4.54387	0.281998	-0.115722
1624678_at	CG9570-RA	CG9570	CG9570	3.76566	3.94938	4.0186	3.90647	0.183719	-0.112129
1624679_at	CG33253-RA	CG33253	CG33253	3.10436	3.1932	3.10181	3.24751	0.088841	0.145705
1624680_a_at	CG8606-RA	RhoGEF4	RhoGEF4	6.27415	5.75085	6.41434	6.10592	-0.523299	-0.308423
1624681_at	HDC05653	---	---	5.47453	5.81457	5.63399	5.54071	0.340038	-0.093277
1624682_at	S.C2L000992	---	---	3.24733	3.27845	3.31338	3.51023	0.031113	0.196853
1624683_at	CG17680-RA	CG17680	CG17680	9.14448	9.02493	9.07405	9.06784	-0.119554	-0.006212
1624684_at	CG6095-RA	exo84	exo84	8.52375	8.42389	8.34204	8.50336	-0.099861	0.161316
1624685_at	CG32190-RA	NUCB1	NUCB1	10.3956	10.422	10.2935	10.3626	0.02639	0.06914
1624686_a_at	CG32498-RO	dunce	dnc	7.6838	7.77377	7.59386	7.53847	0.089965	-0.055389
1624687_a_at	CG15594-RB	CG15594	CG15594	4.7585	4.97768	4.48523	4.7536	0.219176	0.268367
1624688_at	CG9360-RA	CG9360 /// CG9360	CG9360 /// DsimCG9360	5.62722	5.95083	5.51351	5.83901	0.323612	0.325493
1624689_at	HDC08982	---	---	4.24877	4.19609	4.47001	4.31009	-0.052673	-0.159919
1624690_at	CG6878-RA	CG6878	CG6878	7.92246	7.83722	8.07113	7.93183	-0.085232	-0.139298
1624691_at	S.CX001472	---	---	3.13346	3.08926	3.27177	3.41496	-0.044201	0.143189
1624692_at	CG6830-RA	CG6830	CG6830	6.25606	7.2635	7.09134	6.96337	1.00745	-0.127969
1624693_at	CG11027-RA	ADP ribosylation factor II	Arf102F	11.2191	11.2345	11.1036	11.1395	0.01541	0.03589
1624694_at	CG13597-RA	CG13597	CG13597	3.32573	3.3225	3.02818	3.11435	-0.003228	0.086166
1624695_at	CG3999-RA	CG3999	CG3999	6.76714	7.27513	7.12372	7.98283	0.507993	0.859111
1624696_a_at	CG12769-RB	CG12769	CG12769	3.21713	3.22486	3.13914	3.21356	0.007731	0.074418
1624697_at	CG14983-RA	CG14983	CG14983	4.11511	4.27064	4.19772	4.09354	0.15553	-0.104182
1624698_at	S.C3R000886	CG31397	CG31397	4.31011	4.41944	4.25047	4.50772	0.109327	0.25725
1624699_s_at	CG6500-RA	rhombotin	Bx	4.31237	4.14372	4.32325	4.30645	-0.168654	-0.016804
1624700_a_at	CG10175-RA	CG10175	CG10175	10.0562	10.0659	10.2029	9.74008	0.00972	-0.4628
1624701_at	CG14050-RA	CG14050	CG14050	4.87684	4.4817	4.7192	4.63619	-0.395145	-0.083011
1624702_s_at	CG32057-RA	dpr10	dpr10	2.75698	2.72648	2.93936	2.86868	-0.030501	-0.07068
1624703_at	CG31481-RA	proposcipedia	pb	3.32456	3.37548	3.1531	3.16431	0.050914	0.011202
1624704_at	CG4741-RA	CG4741	CG4741	7.65071	7.94219	9.58456	9.52617	0.29148	-0.058391
1624705_a_at	CG4609-RA	failed axon connections	fax	10.5335	10.3341	10.813	10.4966	-0.1994	-0.31644
1624706_at	CG11819-RA	CG11819	CG34349	6.98462	7.19119	6.91015	6.98353	0.20657	0.07338
1624707_at	HDC19233	---	---	3.51832	3.7514	3.48682	3.37034	0.233074	-0.116484
1624708_at	CG15769-RA	CG15768	CG42264	5.0166	5.09235	4.96304	5.18351	0.075749	0.220464
1624709_at	HDC06109	---	---	3.03796	3.06711	3.18346	3.01532	0.02915	-0.168135
1624710_at	CG11517-RA	Protein tyrosine phosphatase 99A	Ptp99A	3.41986	3.3302	2.95853	3.24559	-0.089658	0.287053
1624711_at	CG31740-RA	CG31740	CG31740	5.00713	5.40816	7.10845	5.36856	0.401025	-1.73989
1624712_at	HDC11209	---	---	4.23991	4.42317	4.22741	4.25576	0.18325	0.028349
1624713_at	CG13548-RA	CG13548	CG34371	4.71777	4.89423	4.70953	4.40626	0.176459	-0.303271
1624714_at	CG5965-RA	without children	woc	9.56008	9.32219	9.4072	9.36175	-0.237889	-0.045452
1624715_at	CG9160-RB	NADH-ubiquinone oxidoreductase acyl-carrier subunit	mtacp1	9.29676	9.29137	9.41908	9.29373	-0.005394	-0.125353
1624716_at	Dm.3R.40107.0	---	---	3.13915	3.14213	3.19124	3.15257	0.002981	-0.038678
1624717_s_at	CG32647-RB	CG32647	CG32647	4.82921	4.95904	4.88612	5.02756	0.129835	0.141444
1624718_a_at	CG32584-RA	--- /// ---	CG42299 /// CG42300	3.28717	3.37352	3.47393	3.20013	0.086349	-0.273796
1624719_at	CG10777-RB	CG10777 /// CG10777	CG10777 /// DmirCG10777	7.50532	7.20463	7.08034	7.30371	-0.300687	0.223367
1624720_s_at	CG6043-RB	CG6043	CG6043	9.84542	9.59167	9.67883	9.48025	-0.253754	-0.198586
1624721_at	CG3572-RA	visceral mesodermal armadillo-repeats	vimar	7.78574	7.67411	7.63616	7.78762	-0.111635	0.151464
1624722_at	HDC01963	---	---	2.95406	3.0213	3.07173	2.99391	0.067238	-0.077823
1624723_at	HDC09872	---	---	5.75904	5.5078	5.4823	5.42747	-0.251241	-0.05483
1624724_at	CG3100-RA	b6	b6	4.33265	4.11907	4.14907	4.23491	-0.213589	0.085844
1624725_at	CG9626-RA	CG9626	CG9626	5.23921	5.47582	5.3371	5.35809	0.236607	0.020993
1624726_s_at	CG7145-RA	CG7145	CG7145	8.56377	8.53097	8.41211	8.18665	-0.03281	-0.225459
1624727_s_at	CG5486-RA	Ubiquitin-specific protease 64E	Ubp64E	8.99151	8.857	8.69294	8.89435	-0.134509	0.201415
1624728_at	HDC11512	---	---	3.39214	3.39949	3.61476	3.15552	0.00735	-0.45924
1624729_at	CG12052-RL	longitudinals absent	lola	6.74562	6.71982	7.07481	7.03623	-0.025804	-0.038576
1624730_at	CT35792	---	---	3.17451	3.06212	3.29212	3.29522	-0.112387	0.003101
1624731_s_at	CG33205-RC	CG33205	CG33205	8.15103	8.44402	8.2231	8.0199	0.293	-0.2032
1624732_at	CG17527-RA	Glutathione S transferase E5	GstE5	7.74315	7.41683	7.18911	7.2799	-0.326317	0.090786
1624733_at	HDC06878	---	---	3.0359	3.04866	3.08351	3.15852	0.01276	0.075007
1624734_at	HDC09451	---	---	3.13022	3.15096	2.82868	3.15444	0.020737	0.325769
1624735_at	HDC15393	---	---	3.73023	4.0679	3.71283	3.83992	0.337665	0.127094
1624736_a_at	CG5819-RA	CG5819	CG5819	7.81795	8.09132	8.31774	8.37322	0.273373	0.055485
1624737_at	CG31001-RA	CG31001	CG31001	3.47604	3.18382	3.48323	3.36111	-0.292225	-0.12212
1624738_at	CG11386-RA	CG33222 /// CR11386	CG33222 /// CR11386	3.57944	3.72663	3.86643	3.49774	0.147193	-0.368691
1624739_at	CG3081-RA	CG3081	CG3081	3.75124	3.7271	3.84513	3.83722	-0.024143	-0.007907
1624740_at	HDC08933	---	---	3.89023	3.7913	3.74575	3.89717	-0.098933	0.15142
1624741_at	HDC07650	CG14464	CG14464	5.39843	5.32557	5.47437	5.30966	-0.072859	-0.164711
1624742_a_at	CG9291-RA	d-elongin C	Elongin-C	10.1445	10.0546	10.3026	10.0681	-0.08986	-0.23449
1624743_s_at	CG8402-RA	protein phosphatase from PCR fragment D3	PpD3	8.2803	8.31296	8.29436	8.34137	0.032662	0.047013
1624744_a_at	CG7867-RA	nuclear-fallout	nuf	10.2433	10.3503	9.96305	10.1652	0.10707	0.202107
1624745_at	HDC09365	Drosophila insulin-like peptide 5	Ilp5	4.09638	4.34524	4.25741	3.94331	0.248855	-0.314096
1624746_at	CG9359-RA	beta-tubulin	betaTub85D	3.2201	3.56349	4.95688	3.16215	0.343392	-1.79473
1624747_at	CG3181-RA	Ts	Ts	6.8263	6.72589	6.68457	6.79078	-0.100418	0.106207
1624748_a_at	CG13778-RB	Menin 1	Mnn1	3.70672	3.54779	3.1558	3.56169	-0.158931	0.405888
1624749_at	CG32079-RA	CG32079	CG32079	3.52517	3.47456	3.7733	3.49917	-0.050616	-0.274135
1624750_at	CG8545-RA	CG8545	CG8545	7.25233	7.1444	7.25732	7.1586	-0.107933	-0.098719
1624751_at	CG10478-RA	CG10478	CG10478	3.26577	3.42189	3.1393	3.27486	0.156117	0.135556
1624752_at	CG5485-RA	Prestin	Prestin	7.62025	7.75754	7.34685	7.82076	0.137292	0.473909
1624753_at	CG13136-RA	CG13136	CG13136	3.49296	3.48297	3.18908	3.31622	-0.009991	0.127136
1624754_at	HDC13498	---	---	3.86039	4.02098	3.95101	4.17093	0.160591	0.219924
1624755_a_at	CG2096-RA	Protein phosphatase 1beta at 9C	flw	11.1037	11.1486	10.8728	11.0621	0.04487	0.18928
1624756_at	CG5009-RA	CG5009	CG5009	8.44109	8.11333	8.06933	8.50794	-0.32776	0.438613
1624757_at	CG10202-RA	CG10202	CG10202	3.13798	3.25782	3.459	3.26584	0.119837	-0.193159
1624758_at	CG4318-RA	CG4318	CG4318	3.24599	3.22309	2.97144	3.15144	-0.022896	0.180001
1624759_s_at	CG1028-RA	Antennapedia	Antp	3.33043	3.24751	4.92089	3.02503	-0.082919	-1.89586
1624760_at	CG8306-RA	CG8306	CG8306	9.16991	9.0813	9.55096	9.18517	-0.088613	-0.365788
1624761_at	CG14535-RA	CG14535	CG14535	3.86231	3.94964	4.06029	3.97412	0.087331	-0.086174
1624762_at	CG14254-RA	CG14254	TwdlC	4.70524	4.68529	4.61492	4.52306	-0.019957	-0.091858
1624763_at	CG2556-RA	CG2556	CG2556	11.7023	11.8626	11.341	11.7053	0.16024	0.36434
1624764_a_at	CG40265-RB	---	---	3.75907	3.85608	3.63689	3.73569	0.097013	0.098803
1624765_at	CG18767-RA	mitochondrial ribosomal protein L36	mRpL36	8.27607	8.1051	8.61097	8.26107	-0.170971	-0.349901
1624766_s_at	CG12223-RB	Dorsal switch protein 1	Dsp1	9.21274	9.17401	9.34467	9.32181	-0.038728	-0.022864
1624767_at	HDC16221	---	---	4.2068	4.31714	4.22273	4.10519	0.110347	-0.117544
1624768_at	CG31407-RA	CG31407	CG31407	3.62084	3.61104	4.16273	3.74426	-0.0098	-0.418475
1624769_s_at	RE46574	toll	Tl	3.65521	3.77574	3.71749	3.77405	0.12053	0.056553
1624770_at	CG17929-RA	CG17929	CG17929	4.52888	4.44141	4.48269	4.47779	-0.087468	-0.004901
1624771_at	CT29602	Nipped	Nipped-A	3.25731	3.27813	3.02957	3.18362	0.020822	0.154048
1624772_at	CG14186-RA	CG14186	CG14186	2.94049	2.81479	2.99276	2.89684	-0.125699	-0.095924
1624773_at	HDC07582	---	---	2.85357	2.69476	2.86575	2.87353	-0.158814	0.007783
1624774_a_at	CG3665-RB	Fasciclin II	Fas2	8.35746	8.40236	8.36046	8.43452	0.044892	0.074061
1624775_at	CG10628-RA	CG10628	CG10628	5.03615	5.1031	4.97597	5.10687	0.066947	0.13091
1624776_a_at	CG9160-RA	NADH-ubiquinone oxidoreductase acyl-carrier subunit	mtacp1	9.14177	9.14066	9.23452	9.06894	-0.001107	-0.165582
1624777_at	CG11113-RA	CG11113	CG11113	3.43888	3.4097	3.34015	3.34015	-0.029182	0
1624778_at	CG3291-RA	Pacman	pcm	8.00871	7.82685	8.12684	8.22589	-0.181857	0.099055
1624779_at	CG32253-RA	CG11583	CG11583	7.7031	7.46288	7.77123	7.47117	-0.24023	-0.300059
1624780_at	CG2995-RA	--- /// CG2995 /// --- /// --- /// --- /// --- /// histone methyltransferase	DereCG2995 /// DmirCG2995 /// DoreCG2995 /// DsimGD16494 /// DteiCG2995 /// DyakCG2995 /// G9a	5.63596	5.60232	5.28162	5.48262	-0.033643	0.200997
1624781_at	Dm.2L.3336.0	---	---	3.63788	3.80846	3.36419	3.32531	0.170579	-0.038887
1624782_a_at	CG10640-RA	Uev1A	Uev1A	10.6439	10.5297	10.4959	10.5301	-0.11417	0.03421
1624783_at	CG14961-RA	CG14961	CG14961	4.49972	4.38984	4.42149	4.32096	-0.109883	-0.100524
1624784_at	S.C3R002216	---	---	3.94416	3.80532	3.79538	3.56428	-0.138842	-0.231093
1624785_at	HDC16199	---	---	4.25708	4.07117	4.08522	4.13269	-0.185905	0.04747
1624786_at	HDC20158	---	---	4.35324	4.50423	4.43351	4.36644	0.150991	-0.067068
1624787_s_at	CG16959-RA	CG16959	CG16959	6.90114	6.05964	6.42021	6.66383	-0.841503	0.243619
1624788_at	CG3773-RA	anon-fast-evolving-2D12	CG3773	7.54217	7.52153	7.49003	7.57875	-0.020641	0.088717
1624789_at	HDC20159	---	---	4.28273	3.97888	4.122	4.14644	-0.303856	0.024441
1624790_at	CG7250-RA	Toll-6	Toll-6	2.95803	2.95156	2.89917	2.96922	-0.00647	0.07005
1624791_at	HDC12189	---	---	3.30599	3.61702	3.49369	3.51163	0.31104	0.01794
1624792_at	CG2998-RA	Ribosomal protein S28b	RpS28b	13.7576	13.6394	13.6921	13.5591	-0.11823	-0.13293
1624793_at	CG4371-RA	Glutathione S transferase D7	GstD7	3.43585	3.92258	3.40875	3.4725	0.486724	0.063748
1624794_at	CG10845-RA	CG10845	CG10845	4.12266	4.02411	4.0827	4.19058	-0.098548	0.107878
1624795_at	CG1105-RA	CG1105	CG1105	8.34894	8.2294	8.30503	8.16235	-0.119541	-0.142673
1624796_at	CG2930-RD	CG2930	CG2930	3.88558	3.83191	3.85452	3.93883	-0.053662	0.084302
1624797_at	CG1637-RA	CG1637	CG1637	7.69199	7.50195	7.79487	7.98714	-0.190034	0.192265
1624798_s_at	CG17759-RA	G-protein-alpha[[q]]	Galpha49B	6.84581	6.76827	6.46889	6.65089	-0.077536	0.181993
1624799_at	HDC06847	---	---	3.72718	3.80129	3.54088	3.46082	0.074112	-0.080064
1624800_at	CG5224-RA	CG5224	CG5224	8.68417	8.35673	8.72842	8.31567	-0.327438	-0.412742
1624801_at	CG1138-RA	CG1138	CG1138	3.04765	3.26378	3.44147	3.14406	0.21613	-0.297407
1624802_at	CG31686-RA	CG31686	CG31686	4.47014	4.42286	4.3353	4.2642	-0.047278	-0.071094
1624803_at	Dm.4.48329.0	RhoGAP102A	RhoGAP102A	3.17459	3.02276	2.9645	3.22662	-0.151826	0.26212
1624804_at	HDC19652	---	---	4.55861	4.77705	4.25982	4.50692	0.218448	0.2471
1624805_at	CG31041-RA	CG31041	CG31041	4.14629	4.25599	4.24294	3.8783	0.109702	-0.364642
1624806_at	CG5717-RA	yellow-g	yellow-g	5.30031	5.31036	5.16157	5.24163	0.010044	0.080066
1624807_at	CG5629-RB	CG5629	CG5629	6.77809	7.1804	6.79094	6.98798	0.402307	0.197034
1624808_at	CG7313-RA	CheA75a	CheA75a	3.31489	3.61214	3.14507	3.11672	0.297252	-0.02835
1624809_s_at	S.CX002402	---	---	3.83189	3.8261	3.77297	3.85734	-0.00579	0.084364
1624810_at	CG32774-RA	CG32774	CG32774	3.06114	3.1851	2.98863	2.87368	0.123961	-0.11495
1624811_at	S.C2L001538	---	---	3.25262	2.9515	3.02077	2.9206	-0.301115	-0.100179
1624812_at	CG11070-RA	CG11070	CG11070	8.07938	7.83352	7.61727	7.99725	-0.245856	0.379986
1624813_s_at	HDC14659	CG34008	CG34008	5.15708	5.09327	5.17962	5.03721	-0.063803	-0.142411
1624814_at	CG12953-RA	---	---	4.39095	4.41559	4.51436	4.14817	0.024634	-0.366198
1624815_at	CG4817-RA	Chorion factor	Ssrp	7.10141	6.92935	7.28053	6.99652	-0.172059	-0.28401
1624816_at	CG30283-RA	CG30283	CG30283	4.92434	5.20508	5.1303	4.90344	0.28074	-0.226856
1624817_at	CG3212-RA	Scavenger receptor class C, type IV	Sr-CIV	4.99898	5.34809	5.00023	5.26411	0.349117	0.263875
1624818_s_at	CG8946-RA	Sphingosine-1-phosphate lyase	Sply	11.9429	11.6433	12.012	12.3507	-0.29967	0.33872
1624819_s_at	Transposon.17	---	---	7.59002	7.16223	7.45905	7.53301	-0.427792	0.073967
1624820_at	CG8800-RA	CG8800 /// CG8801	CG8800 /// CG8801	3.88502	3.76115	3.9672	4.01768	-0.123875	0.050478
1624821_at	CG8586-RA	CG8586	CG8586	5.5491	6.04468	6.26793	6.46253	0.495575	0.194599
1624822_at	CG15133-RA	CG15133	CG15133	3.3443	3.08936	3.08105	3.23716	-0.254941	0.156118
1624823_at	Dm.3L.25864.0	---	---	3.13142	3.2593	3.37947	3.17118	0.12788	-0.208289
1624824_at	CG6298-RA	Jonah 74E	Jon74E	13.997	14.1583	14.2046	14.1561	0.16128	-0.0485
1624825_s_at	HDC08475	---	---	2.99172	2.75327	3.11006	3.0611	-0.238451	-0.048966
1624826_at	CG8552-RA	CG8552	CG8552	8.60718	8.71406	8.48075	8.68669	0.106872	0.205941
1624827_at	CG11698-RA	CG11698	CG11698	4.77721	4.73309	4.44927	4.72811	-0.04411	0.278841
1624828_at	CG30067-RA	Odorant-binding protein 50a	Obp50a	3.23764	3.24698	3.52926	3.20662	0.00934	-0.322632
1624829_at	HDC11342	CG33288	CG33288	3.83964	3.87581	3.73598	3.62254	0.036175	-0.113439
1624830_at	CG7478-RA	79B Actin	Act79B	3.75701	3.99697	4.10243	4.01909	0.239963	-0.083333
1624831_at	CG31360-RA	CG31360	CG31360	8.23052	8.1764	8.16178	8.17487	-0.05412	0.013088
1624832_s_at	S.C2L000237	---	---	3.23228	3.21513	3.13495	3.33463	-0.017144	0.199676
1624833_a_at	CG4356-RA	muscarinic receptor	mAcR-60C	2.72493	2.9063	3.12014	2.84016	0.181368	-0.279973
1624834_at	CG14015-RA	CG14015	CG14015	2.7412	2.69701	2.70958	2.67283	-0.044191	-0.036758
1624835_at	CG10869-RA	CG10869	CG10869	4.75944	4.49792	5.03647	4.39122	-0.261522	-0.645256
1624836_at	CG13795-RA	CG13795	CG13795	8.11747	7.89205	7.82175	7.70393	-0.225422	-0.117821
1624837_at	CG7506-RA	CG7506	CG7506	7.3121	7.45634	7.24995	7.28002	0.144236	0.030074
1624838_a_at	CG13968-RA	short neuropeptide F-1	sNPF	8.64799	8.33397	8.1621	8.18216	-0.314021	0.02006
1624839_at	CG6494-RA	hairy	h	11.6216	11.7469	11.77	11.5785	0.12531	-0.19153
1624840_at	CG17797-RA	accessory gland protein	Acp29AB	3.46004	3.23692	3.41281	3.89479	-0.223116	0.481989
1624841_s_at	CG13585-RA	CG13585	CG13585	12.3991	12.5069	12.0437	12.3986	0.10789	0.35489
1624842_at	CG18584-RA	CG18584	koi	3.30964	3.33268	3.30654	3.06976	0.02304	-0.236776
1624843_at	S.C3R000879	---	---	3.80694	3.73532	3.58071	3.80101	-0.071626	0.220302
1624844_x_at	CT38551	---	---	4.6552	4.61052	4.61211	4.53603	-0.044677	-0.076075
1624845_a_at	CG9032-RA	stunted	sun	4.39425	4.3079	4.21034	4.55152	-0.086354	0.341185
1624846_at	CG10764-RA	CG10764	CG10764	8.40053	7.67508	7.93826	8.26267	-0.725452	0.324409
1624847_at	CG11985-RA	CG11985	CG11985	8.33091	8.22093	8.38337	8.32966	-0.10998	-0.053712
1624848_at	CG6011-RA	Prp18	Prp18	7.70562	7.57046	7.69521	7.80953	-0.135161	0.114319
1624849_at	CG30483-RA	Prosap	Prosap	9.63926	9.34761	9.49054	9.69226	-0.291646	0.201721
1624850_at	CG3556-RA	CG3556	CG3556	4.78787	4.76332	4.86196	4.8514	-0.024556	-0.010559
1624851_at	CG32629-RA	CG32629 /// Transport and Golgi organization 13	DsimCG32629 /// Tango13	3.60344	3.50833	3.53979	3.34321	-0.095104	-0.196574
1624852_at	CG9817-RA	CG9817	CG9817	3.95884	3.84747	3.80069	3.88967	-0.111371	0.088981
1624853_at	CG11635-RA	CG11635	CG11635	5.2114	5.38963	5.18275	5.18355	0.178228	0.000802
1624854_s_at	CG8440-RA	Paf-AHbeta	Lis-1	7.11121	7.07233	6.87666	7.05055	-0.038887	0.173889
1624855_at	CG31988-RA	CG31988	CG31988	3.40169	3.67403	5.63997	3.46398	0.272341	-2.17599
1624856_at	CG4249-RA	crossover suppressor on 2 of Manheim	c(2)M	3.76666	3.78082	3.7162	3.86425	0.014158	0.148042
1624857_at	CG17510-RA	CG17510	CG17510	6.25414	6.11595	5.88058	6.02834	-0.138188	0.147765
1624858_at	CG6693-RA	CG6693	CG6693	8.11757	8.0144	8.25818	8.03483	-0.103168	-0.223348
1624859_at	CG4319-RA	reaper	rpr	6.62277	5.11047	5.51045	6.1312	-1.5123	0.620749
1624860_at	CG31804-RA	CG31804	CG31804	2.95352	3.10329	3.11249	3.07242	0.149773	-0.040067
1624861_at	AlkB-RA	AlkB	AlkB	7.22872	7.15829	7.34246	7.27315	-0.07043	-0.069311
1624862_at	HDC15754	---	---	5.22359	5.43541	6.19427	5.43489	0.211823	-0.759378
1624863_a_at	CG8042-RA	CG8042	CG8042	7.71437	7.79437	7.55722	7.99543	0.080001	0.438212
1624864_s_at	CG3727-RA	dreadlocks	dock	7.59438	7.10255	7.32454	7.2727	-0.491821	-0.051836
1624865_at	HDC09253	---	---	3.69836	3.87525	3.7049	3.9481	0.176882	0.243205
1624866_at	CG32414-RA	still life type 1	sif	3.376	3.38378	3.16106	3.34425	0.007784	0.183186
1624867_at	CG13964-RA	CG13964	CG13964	4.43506	4.34091	4.31409	4.34272	-0.094149	0.02863
1624868_at	CG31989-RA	Chromosome associated protein D3	Cap-D3	3.14202	3.18462	3.08878	3.0317	0.042597	-0.05708
1624869_at	CG12511-RA	CG12511	CG12511	4.26293	4.30468	4.42542	4.39712	0.041759	-0.028306
1624870_at	CG16853-RA	CG16853	CG16853	3.38626	3.46846	3.53162	3.38792	0.082203	-0.143708
1624871_s_at	HDC15808	---	---	3.67871	3.69926	3.73382	3.72523	0.020556	-0.008589
1624872_at	S.C2R001397	---	---	4.69541	4.51945	4.38269	5.03013	-0.175963	0.647434
1624873_at	CG12286-RA	karmoisin	kar	8.21047	7.67687	7.7882	7.85635	-0.533602	0.068154
1624874_at	CG32271-RA	CG32271	CG32271	3.83308	3.64451	3.68911	3.49115	-0.188566	-0.197963
1624875_at	CG3650-RA	CG3650	CG3650	5.28269	5.34011	5.09097	5.3504	0.057422	0.259431
1624876_at	CG13680-RA	Ect4	Ect4	3.971	3.99504	4.06248	3.91493	0.024041	-0.147547
1624877_at	CG1561-RA	CG1561	CG1561	3.30793	3.45286	3.35685	3.49014	0.144937	0.133293
1624878_at	HDC10296	---	---	3.41455	3.38706	3.32499	3.47719	-0.027488	0.152201
1624879_at	HDC08314	arrowhead	Awh	3.2656	3.72323	3.28579	3.26674	0.457632	-0.019044
1624880_at	CG8813-RA	CG8813	CG8813	3.46781	3.30053	4.01114	3.66731	-0.167271	-0.343826
1624881_at	CG11448-RA	CG11448	CG11448	7.32191	6.99306	6.94662	7.34588	-0.328855	0.399265
1624882_at	CG4066-RA	CG4066	CG4066	2.9554	3.09629	3.00458	3.28313	0.140892	0.278543
1624883_at	CG10679-RA	Nedd8	Nedd8	9.63561	9.57064	9.57205	9.54601	-0.06497	-0.026041
1624884_at	CG32712-RA	CG32712 /// ---	CG32712 /// DsimGD24571	4.8088	4.6946	4.64623	4.56078	-0.114203	-0.085447
1624885_at	CG32645-RB	CG32645	CG32645	4.084	4.48069	4.38563	4.13922	0.396688	-0.246413
1624886_s_at	HDC06119	---	---	4.18189	4.53044	4.0471	4.0411	0.348555	-0.006008
1624887_at	CG8223-RA	CG8223	CG8223	10.7927	10.3081	10.5416	10.7641	-0.48459	0.2225
1624888_at	CG7081-RA	CG7081	CG7081	7.63073	7.6923	7.40542	8.01605	0.061561	0.610627
1624889_a_at	CG3920-RA	lethal (2) k16918	l(2)k16918	5.89621	5.94012	5.87643	5.83135	0.043909	-0.045083
[truncated: 16,953 more rows]
