# Supplementary material for: Delayed development induced by toxicity to the host can be inherited by a bacterial-dependent, transgenerational effect
Source: Front Genet. 2014 Feb 25;5:27. doi: 10.3389/fgene.2014.00027 (PMC3933808; doi:10.3389/fgene.2014.00027)
Supplement: Supplementary Data Sheet 4 — Functional enrichments in sets of proventriculus genes which respond to removal of extracellular bacteria. Analyses of functional enrichments in groups of up- and down-regulated genes (>1.5-fold) performed using the DAVID web tool (http://david.abcc.ncifcrf.gov/). [file DataSheet4.XLS]

## Sheet: Induced_GO_enrichment.txt
Annotation Cluster 1	Enrichment Score: 6.343618561214162
Category	Term	Count	%	PValue	Genes	List Total	Pop Hits	Pop Total	Fold Enrichment
INTERPRO	IPR002334:Dol/Ves 1 allergen	6	9.09091	9.50364e-11	1635868_AT, 1629308_AT, 1623027_S_AT, 1634323_AT, 1635045_AT, 1636343_AT	58	7	10196	150.68
GOTERM_MF_FAT	GO:0008970~phospholipase A1 activity	6	9.09091	1.48211e-09	1635868_AT, 1629308_AT, 1623027_S_AT, 1634323_AT, 1635045_AT, 1636343_AT	43	11	7918	100.44
INTERPRO	IPR000734:Lipase	6	9.09091	8.19292e-07	1635868_AT, 1629308_AT, 1623027_S_AT, 1634323_AT, 1635045_AT, 1636343_AT	58	32	10196	32.9612
INTERPRO	IPR013818:Lipase, N-terminal	6	9.09091	9.61493e-07	1635868_AT, 1629308_AT, 1623027_S_AT, 1634323_AT, 1635045_AT, 1636343_AT	58	33	10196	31.9624
GOTERM_MF_FAT	GO:0004806~triacylglycerol lipase activity	6	9.09091	1.6558e-06	1635868_AT, 1629308_AT, 1623027_S_AT, 1634323_AT, 1635045_AT, 1636343_AT	43	39	7918	28.3292
GOTERM_MF_FAT	GO:0004620~phospholipase activity	6	9.09091	4.75437e-06	1635868_AT, 1629308_AT, 1623027_S_AT, 1634323_AT, 1635045_AT, 1636343_AT	43	48	7918	23.0174
GOTERM_MF_FAT	GO:0004091~carboxylesterase activity	7	10.6061	1.86922e-05	1635868_AT, 1629308_AT, 1623027_S_AT, 1638021_AT, 1634323_AT, 1635045_AT, 1636343_AT	43	107	7918	12.0465
GOTERM_MF_FAT	GO:0016298~lipase activity	6	9.09091	0.000109178	1635868_AT, 1629308_AT, 1623027_S_AT, 1634323_AT, 1635045_AT, 1636343_AT	43	91	7918	12.1411
Annotation Cluster 2	Enrichment Score: 3.8116467943377916
Category	Term	Count	%	PValue	Genes	List Total	Pop Hits	Pop Total	Fold Enrichment
GOTERM_BP_FAT	GO:0006030~chitin metabolic process	6	9.09091	1.21289e-05	1638967_AT, 1631294_AT, 1633214_AT, 1631472_AT, 1633621_AT, 1628002_AT	23	114	7937	18.1625
GOTERM_BP_FAT	GO:0006022~aminoglycan metabolic process	6	9.09091	3.52004e-05	1638967_AT, 1631294_AT, 1633214_AT, 1631472_AT, 1633621_AT, 1628002_AT	23	142	7937	14.5811
GOTERM_BP_FAT	GO:0005976~polysaccharide metabolic process	6	9.09091	5.03734e-05	1638967_AT, 1631294_AT, 1633214_AT, 1631472_AT, 1633621_AT, 1628002_AT	23	153	7937	13.5328
SMART	SM00494:ChtBD2	6	9.09091	7.21868e-05	1638967_AT, 1631294_AT, 1633214_AT, 1631472_AT, 1633621_AT, 1628002_AT	25	92	4824	12.5843
INTERPRO	IPR002557:Chitin binding protein, peritrophin-A	6	9.09091	0.000155033	1638967_AT, 1631294_AT, 1633214_AT, 1631472_AT, 1633621_AT, 1628002_AT	58	92	10196	11.4648
GOTERM_MF_FAT	GO:0008061~chitin binding	6	9.09091	0.000170654	1638967_AT, 1631294_AT, 1633214_AT, 1631472_AT, 1633621_AT, 1628002_AT	43	100	7918	11.0484
GOTERM_CC_FAT	GO:0005576~extracellular region	8	12.1212	0.000269823	1638967_AT, 1631294_AT, 1639323_AT, 1633214_AT, 1631472_AT, 1629199_AT, 1633621_AT, 1628002_AT	15	512	4786	4.98542
GOTERM_MF_FAT	GO:0030247~polysaccharide binding	6	9.09091	0.000464748	1638967_AT, 1631294_AT, 1633214_AT, 1631472_AT, 1633621_AT, 1628002_AT	43	124	7918	8.90998
GOTERM_MF_FAT	GO:0001871~pattern binding	6	9.09091	0.000464748	1638967_AT, 1631294_AT, 1633214_AT, 1631472_AT, 1633621_AT, 1628002_AT	43	124	7918	8.90998
GOTERM_MF_FAT	GO:0030246~carbohydrate binding	6	9.09091	0.00319486	1638967_AT, 1631294_AT, 1633214_AT, 1631472_AT, 1633621_AT, 1628002_AT	43	191	7918	5.78449
Annotation Cluster 3	Enrichment Score: 1.0682738919732873
Category	Term	Count	%	PValue	Genes	List Total	Pop Hits	Pop Total	Fold Enrichment
GOTERM_BP_FAT	GO:0006508~proteolysis	7	10.6061	0.0123386	1635453_AT, 1632071_AT, 1632584_AT, 1641190_AT, 1641234_AT, 1630598_AT, 1628500_AT	23	731	7937	3.30453
GOTERM_MF_FAT	GO:0008236~serine-type peptidase activity	6	9.09091	0.0225649	1632071_AT, 1632584_AT, 1641190_AT, 1641234_AT, 1630598_AT, 1628500_AT	43	308	7918	3.58713
GOTERM_MF_FAT	GO:0017171~serine hydrolase activity	6	9.09091	0.0231321	1632071_AT, 1632584_AT, 1641190_AT, 1641234_AT, 1630598_AT, 1628500_AT	43	310	7918	3.56399
INTERPRO	IPR018114:Peptidase S1/S6, chymotrypsin/Hap, active site	4	6.06061	0.0909177	1632071_AT, 1641190_AT, 1641234_AT, 1630598_AT	58	191	10196	3.68153
GOTERM_MF_FAT	GO:0070011~peptidase activity, acting on L-amino acid peptides	7	10.6061	0.101816	1635453_AT, 1632071_AT, 1632584_AT, 1641190_AT, 1641234_AT, 1630598_AT, 1628500_AT	43	612	7918	2.10617
INTERPRO	IPR001314:Peptidase S1A, chymotrypsin	4	6.06061	0.112566	1632071_AT, 1641190_AT, 1641234_AT, 1630598_AT	58	210	10196	3.34844
SMART	SM00020:Tryp_SPc	4	6.06061	0.122872	1632071_AT, 1641190_AT, 1641234_AT, 1630598_AT	25	248	4824	3.11226
GOTERM_MF_FAT	GO:0008233~peptidase activity	7	10.6061	0.124879	1635453_AT, 1632071_AT, 1632584_AT, 1641190_AT, 1641234_AT, 1630598_AT, 1628500_AT	43	648	7918	1.98916
SP_PIR_KEYWORDS	Protease	4	6.06061	0.136503	1635453_AT, 1632071_AT, 1641190_AT, 1630598_AT	64	264	12980	3.07292
SP_PIR_KEYWORDS	Serine protease	3	4.54545	0.139489	1632071_AT, 1641190_AT, 1630598_AT	64	135	12980	4.50694
INTERPRO	IPR001254:Peptidase S1 and S6, chymotrypsin/Hap	4	6.06061	0.160957	1632071_AT, 1641190_AT, 1641234_AT, 1630598_AT	58	248	10196	2.83537
GOTERM_MF_FAT	GO:0004252~serine-type endopeptidase activity	4	6.06061	0.184713	1632071_AT, 1641190_AT, 1641234_AT, 1630598_AT	43	280	7918	2.63056
GOTERM_MF_FAT	GO:0004175~endopeptidase activity	5	7.57576	0.22224	1635453_AT, 1632071_AT, 1641190_AT, 1641234_AT, 1630598_AT	43	457	7918	2.01466
Annotation Cluster 4	Enrichment Score: 0.06539299029056785
Category	Term	Count	%	PValue	Genes	List Total	Pop Hits	Pop Total	Fold Enrichment
GOTERM_CC_FAT	GO:0016021~integral to membrane	4	6.06061	0.806531	1630056_AT, 1638775_AT, 1632149_AT, 1629395_AT	15	1360	4786	0.938431
GOTERM_CC_FAT	GO:0031224~intrinsic to membrane	4	6.06061	0.816586	1630056_AT, 1638775_AT, 1632149_AT, 1629395_AT	15	1382	4786	0.923493
SP_PIR_KEYWORDS	transmembrane	3	4.54545	0.966491	1630056_AT, 1632149_AT, 1629395_AT	64	1039	12980	0.585599
Annotation Cluster 5	Enrichment Score: 0.008398512621928528
Category	Term	Count	%	PValue	Genes	List Total	Pop Hits	Pop Total	Fold Enrichment
GOTERM_MF_FAT	GO:0043169~cation binding	6	9.09091	0.972248	1633834_AT, 1634526_A_AT, 1631472_AT, 1639892_AT, 1630679_AT, 1629395_AT	43	1764	7918	0.626325
GOTERM_MF_FAT	GO:0043167~ion binding	6	9.09091	0.973171	1633834_AT, 1634526_A_AT, 1631472_AT, 1639892_AT, 1630679_AT, 1629395_AT	43	1772	7918	0.623497
GOTERM_MF_FAT	GO:0046872~metal ion binding	4	6.06061	0.997329	1634526_A_AT, 1639892_AT, 1630679_AT, 1629395_AT	43	1718	7918	0.42873

## Sheet: repressed_GO_enrichment
Annotation Cluster 1	Enrichment Score: 3.287164505740389
Category	Term	Count	%	PValue	Genes	List Total	Pop Hits	Pop Total	Fold Enrichment
GOTERM_BP_FAT	GO:0006955~immune response	8	12.3077	1.05289e-05	1635494_AT, 1628018_AT, 1631821_AT, 1625124_AT, 1634271_AT, 1627551_S_AT, 1632720_AT, 1627613_AT, 1637734_AT	38	169	7937	9.88726
GOTERM_BP_FAT	GO:0006952~defense response	8	12.3077	1.22734e-05	1635494_AT, 1628018_AT, 1631821_AT, 1625124_AT, 1634271_AT, 1627551_S_AT, 1632720_AT, 1627613_AT, 1637734_AT	38	173	7937	9.65866
GOTERM_BP_FAT	GO:0042742~defense response to bacterium	6	9.23077	1.50629e-05	1631821_AT, 1625124_AT, 1634271_AT, 1627551_S_AT, 1632720_AT, 1627613_AT, 1637734_AT	38	69	7937	18.1625
GOTERM_BP_FAT	GO:0009617~response to bacterium	6	9.23077	3.10484e-05	1631821_AT, 1625124_AT, 1634271_AT, 1627551_S_AT, 1632720_AT, 1627613_AT, 1637734_AT	38	80	7937	15.6651
GOTERM_BP_FAT	GO:0006959~humoral immune response	6	9.23077	3.71216e-05	1628018_AT, 1625124_AT, 1634271_AT, 1627551_S_AT, 1632720_AT, 1627613_AT, 1637734_AT	38	83	7937	15.0989
SP_PIR_KEYWORDS	Antimicrobial	4	6.15385	0.000142713	1625124_AT, 1634271_AT, 1627551_S_AT, 1632720_AT, 1627613_AT	62	22	12980	38.0645
GOTERM_CC_FAT	GO:0005576~extracellular region	10	15.3846	0.000154311	1640107_AT, 1635576_AT, 1624362_AT, 1628018_AT, 1625124_AT, 1626417_AT, 1633048_AT, 1634271_AT, 1627551_S_AT, 1627613_AT, 1637734_AT	22	512	4786	4.24893
GOTERM_BP_FAT	GO:0019731~antibacterial humoral response	4	6.15385	0.000252571	1625124_AT, 1634271_AT, 1627551_S_AT, 1627613_AT, 1637734_AT	38	27	7937	30.9435
GOTERM_BP_FAT	GO:0019730~antimicrobial humoral response	5	7.69231	0.0002942	1625124_AT, 1634271_AT, 1627551_S_AT, 1632720_AT, 1627613_AT, 1637734_AT	38	70	7937	14.9192
GOTERM_BP_FAT	GO:0045087~innate immune response	5	7.69231	0.00083334	1635494_AT, 1628018_AT, 1625124_AT, 1634271_AT, 1627551_S_AT, 1627613_AT	38	92	7937	11.3515
SP_PIR_KEYWORDS	antibiotic	3	4.61538	0.00163901	1625124_AT, 1634271_AT, 1627551_S_AT, 1627613_AT	62	13	12980	48.3127
SP_PIR_KEYWORDS	Secreted	6	9.23077	0.00314071	1635576_AT, 1624362_AT, 1625124_AT, 1633048_AT, 1634271_AT, 1627551_S_AT, 1627613_AT	62	212	12980	5.92514
GOTERM_CC_FAT	GO:0005615~extracellular space	4	6.15385	0.00516088	1635576_AT, 1625124_AT, 1634271_AT, 1627551_S_AT, 1637734_AT	22	82	4786	10.612
GOTERM_BP_FAT	GO:0050829~defense response to Gram-negative bacterium	3	4.61538	0.00847343	1631821_AT, 1625124_AT, 1627551_S_AT, 1627613_AT	38	30	7937	20.8868
SP_PIR_KEYWORDS	innate immunity	3	4.61538	0.0256765	1625124_AT, 1634271_AT, 1627551_S_AT, 1627613_AT	62	53	12980	11.8503
GOTERM_CC_FAT	GO:0044421~extracellular region part	4	6.15385	0.0269913	1635576_AT, 1625124_AT, 1634271_AT, 1627551_S_AT, 1637734_AT	22	151	4786	5.76279
SP_PIR_KEYWORDS	immune response	3	4.61538	0.0275056	1625124_AT, 1634271_AT, 1627551_S_AT, 1627613_AT	62	55	12980	11.4194
Annotation Cluster 2	Enrichment Score: 3.214355207672477
Category	Term	Count	%	PValue	Genes	List Total	Pop Hits	Pop Total	Fold Enrichment
SP_PIR_KEYWORDS	signal	13	20	5.29024e-07	1625124_AT, 1625366_AT, 1639374_S_AT, 1627613_AT, 1632720_AT, 1635576_AT, 1624362_AT, 1632550_AT, 1626417_AT, 1634271_AT, 1627551_S_AT, 1624297_AT, 1640386_AT, 1637734_AT	62	425	12980	6.4038
UP_SEQ_FEATURE	signal peptide	13	20	8.88921e-06	1625124_AT, 1625366_AT, 1639374_S_AT, 1627613_AT, 1632720_AT, 1635576_AT, 1624362_AT, 1632550_AT, 1626417_AT, 1634271_AT, 1627551_S_AT, 1624297_AT, 1640386_AT, 1637734_AT	23	419	2975	4.01318
SP_PIR_KEYWORDS	disulfide bond	6	9.23077	0.00801231	1632550_AT, 1626417_AT, 1634271_AT, 1639374_S_AT, 1625366_AT, 1632720_AT	62	265	12980	4.74011
UP_SEQ_FEATURE	disulfide bond	6	9.23077	0.036432	1632550_AT, 1626417_AT, 1634271_AT, 1639374_S_AT, 1625366_AT, 1632720_AT	23	258	2975	3.00809
SP_PIR_KEYWORDS	glycosidase	3	4.61538	0.061751	1626417_AT, 1639374_S_AT, 1632720_AT	62	86	12980	7.30308
Annotation Cluster 3	Enrichment Score: 1.9087287535353095
Category	Term	Count	%	PValue	Genes	List Total	Pop Hits	Pop Total	Fold Enrichment
GOTERM_BP_FAT	GO:0006582~melanin metabolic process	3	4.61538	0.00113269	1635494_AT, 1628018_AT, 1633048_AT	38	11	7937	56.9641
GOTERM_BP_FAT	GO:0042440~pigment metabolic process	3	4.61538	0.0376312	1635494_AT, 1628018_AT, 1633048_AT	38	66	7937	9.49402
GOTERM_BP_FAT	GO:0019748~secondary metabolic process	3	4.61538	0.0440712	1635494_AT, 1628018_AT, 1633048_AT	38	72	7937	8.70285
Annotation Cluster 4	Enrichment Score: 1.410734458250363
Category	Term	Count	%	PValue	Genes	List Total	Pop Hits	Pop Total	Fold Enrichment
INTERPRO	IPR001254:Peptidase S1 and S6, chymotrypsin/Hap	6	9.23077	0.00496965	1640666_AT, 1625360_AT, 1626903_AT, 1623697_S_AT, 1637120_AT, 1638473_AT	47	248	10196	5.24846
SMART	SM00020:Tryp_SPc	6	9.23077	0.00655287	1640666_AT, 1625360_AT, 1626903_AT, 1623697_S_AT, 1637120_AT, 1638473_AT	25	248	4824	4.66839
GOTERM_MF_FAT	GO:0004252~serine-type endopeptidase activity	6	9.23077	0.0102951	1640666_AT, 1625360_AT, 1626903_AT, 1623697_S_AT, 1637120_AT, 1638473_AT	39	280	7918	4.35055
INTERPRO	IPR018114:Peptidase S1/S6, chymotrypsin/Hap, active site	5	7.69231	0.0105457	1640666_AT, 1625360_AT, 1626903_AT, 1637120_AT, 1638473_AT	47	191	10196	5.67896
GOTERM_MF_FAT	GO:0008236~serine-type peptidase activity	6	9.23077	0.0150932	1640666_AT, 1625360_AT, 1626903_AT, 1623697_S_AT, 1637120_AT, 1638473_AT	39	308	7918	3.95504
GOTERM_MF_FAT	GO:0017171~serine hydrolase activity	6	9.23077	0.015485	1640666_AT, 1625360_AT, 1626903_AT, 1623697_S_AT, 1637120_AT, 1638473_AT	39	310	7918	3.92953
GOTERM_MF_FAT	GO:0004175~endopeptidase activity	6	9.23077	0.0654921	1640666_AT, 1625360_AT, 1626903_AT, 1623697_S_AT, 1637120_AT, 1638473_AT	39	457	7918	2.66554
INTERPRO	IPR001314:Peptidase S1A, chymotrypsin	4	6.15385	0.0685521	1625360_AT, 1626903_AT, 1637120_AT, 1638473_AT	47	210	10196	4.13212
GOTERM_MF_FAT	GO:0070011~peptidase activity, acting on L-amino acid peptides	6	9.23077	0.166573	1640666_AT, 1625360_AT, 1626903_AT, 1623697_S_AT, 1637120_AT, 1638473_AT	39	612	7918	1.99045
GOTERM_MF_FAT	GO:0008233~peptidase activity	6	9.23077	0.196249	1640666_AT, 1625360_AT, 1626903_AT, 1623697_S_AT, 1637120_AT, 1638473_AT	39	648	7918	1.87987
GOTERM_BP_FAT	GO:0006508~proteolysis	6	9.23077	0.251324	1640666_AT, 1625360_AT, 1626903_AT, 1623697_S_AT, 1637120_AT, 1638473_AT	38	731	7937	1.71438
SP_PIR_KEYWORDS	hydrolase	9	13.8462	0.386524	1640666_AT, 1625360_AT, 1626903_AT, 1637120_AT, 1626417_AT, 1639374_S_AT, 1638473_AT, 1639515_AT, 1632720_AT	62	1470	12980	1.28176
Annotation Cluster 5	Enrichment Score: 1.2917131814159397
Category	Term	Count	%	PValue	Genes	List Total	Pop Hits	Pop Total	Fold Enrichment
UP_SEQ_FEATURE	sequence variant	7	10.7692	0.00435822	1640235_AT, 1640035_AT, 1634271_AT, 1639374_S_AT, 1625366_AT, 1632720_AT, 1627613_AT	23	222	2975	4.07854
GOTERM_BP_FAT	GO:0008219~cell death	3	4.61538	0.174062	1640235_AT, 1625366_AT, 1632720_AT	38	162	7937	3.86793
GOTERM_BP_FAT	GO:0016265~death	3	4.61538	0.175731	1640235_AT, 1625366_AT, 1632720_AT	38	163	7937	3.8442
Annotation Cluster 6	Enrichment Score: 1.2541699294189725
Category	Term	Count	%	PValue	Genes	List Total	Pop Hits	Pop Total	Fold Enrichment
GOTERM_MF_FAT	GO:0030246~carbohydrate binding	5	7.69231	0.012767	1640107_AT, 1628018_AT, 1631821_AT, 1626417_AT, 1630256_AT	39	191	7918	5.31481
GOTERM_MF_FAT	GO:0001871~pattern binding	4	6.15385	0.0212299	1640107_AT, 1628018_AT, 1631821_AT, 1626417_AT	39	124	7918	6.54921
GOTERM_MF_FAT	GO:0030247~polysaccharide binding	4	6.15385	0.0212299	1640107_AT, 1628018_AT, 1631821_AT, 1626417_AT	39	124	7918	6.54921
INTERPRO	IPR002557:Chitin binding protein, peritrophin-A	3	4.61538	0.0645368	1640107_AT, 1628018_AT, 1626417_AT	47	92	10196	7.07401
SMART	SM00494:ChtBD2	3	4.61538	0.0757214	1640107_AT, 1628018_AT, 1626417_AT	25	92	4824	6.29217
GOTERM_MF_FAT	GO:0008061~chitin binding	3	4.61538	0.0828037	1640107_AT, 1628018_AT, 1626417_AT	39	100	7918	6.09077
GOTERM_BP_FAT	GO:0006030~chitin metabolic process	3	4.61538	0.098457	1640107_AT, 1628018_AT, 1626417_AT	38	114	7937	5.49654
GOTERM_BP_FAT	GO:0006022~aminoglycan metabolic process	3	4.61538	0.14135	1640107_AT, 1628018_AT, 1626417_AT	38	142	7937	4.41271
GOTERM_BP_FAT	GO:0005976~polysaccharide metabolic process	3	4.61538	0.159173	1640107_AT, 1628018_AT, 1626417_AT	38	153	7937	4.09546
Annotation Cluster 7	Enrichment Score: 0.6696236219222231
Category	Term	Count	%	PValue	Genes	List Total	Pop Hits	Pop Total	Fold Enrichment
GOTERM_BP_FAT	GO:0007431~salivary gland development	4	6.15385	0.0264668	1640235_AT, 1632550_AT, 1624297_AT, 1623736_AT	38	139	7937	6.0106
GOTERM_BP_FAT	GO:0035272~exocrine system development	4	6.15385	0.0264668	1640235_AT, 1632550_AT, 1624297_AT, 1623736_AT	38	139	7937	6.0106
GOTERM_BP_FAT	GO:0048732~gland development	4	6.15385	0.0396935	1640235_AT, 1632550_AT, 1624297_AT, 1623736_AT	38	163	7937	5.12561
GOTERM_BP_FAT	GO:0007435~salivary gland morphogenesis	3	4.61538	0.098457	1640235_AT, 1624297_AT, 1623736_AT	38	114	7937	5.49654
GOTERM_BP_FAT	GO:0022612~gland morphogenesis	3	4.61538	0.098457	1640235_AT, 1624297_AT, 1623736_AT	38	114	7937	5.49654
SP_PIR_KEYWORDS	developmental protein	6	9.23077	0.109151	1640235_AT, 1632550_AT, 1628275_AT, 1624297_AT, 1623736_AT, 1640386_AT	62	540	12980	2.32616
GOTERM_BP_FAT	GO:0048812~neuron projection morphogenesis	4	6.15385	0.147297	1632550_AT, 1625366_AT, 1624297_AT, 1623736_AT	38	286	7937	2.92124
SP_PIR_KEYWORDS	glycoprotein	5	7.69231	0.147479	1632550_AT, 1633048_AT, 1625366_AT, 1624297_AT, 1635738_AT	62	435	12980	2.40638
GOTERM_BP_FAT	GO:0031175~neuron projection development	4	6.15385	0.148395	1632550_AT, 1625366_AT, 1624297_AT, 1623736_AT	38	287	7937	2.91106
GOTERM_BP_FAT	GO:0048667~cell morphogenesis involved in neuron differentiation	4	6.15385	0.149496	1632550_AT, 1625366_AT, 1624297_AT, 1623736_AT	38	288	7937	2.90095
GOTERM_BP_FAT	GO:0000904~cell morphogenesis involved in differentiation	4	6.15385	0.166327	1632550_AT, 1625366_AT, 1624297_AT, 1623736_AT	38	303	7937	2.75734
GOTERM_BP_FAT	GO:0048858~cell projection morphogenesis	4	6.15385	0.186069	1632550_AT, 1625366_AT, 1624297_AT, 1623736_AT	38	320	7937	2.61086
GOTERM_BP_FAT	GO:0032990~cell part morphogenesis	4	6.15385	0.199176	1632550_AT, 1625366_AT, 1624297_AT, 1623736_AT	38	331	7937	2.52409
SP_PIR_KEYWORDS	transmembrane	8	12.3077	0.213618	1641477_AT, 1632550_AT, 1641320_S_AT, 1631168_AT, 1625366_AT, 1624297_AT, 1635738_AT, 1636618_AT	62	1039	12980	1.61197
GOTERM_BP_FAT	GO:0048666~neuron development	4	6.15385	0.218644	1632550_AT, 1625366_AT, 1624297_AT, 1623736_AT	38	347	7937	2.40771
SP_PIR_KEYWORDS	receptor	4	6.15385	0.223038	1641477_AT, 1632550_AT, 1631821_AT, 1624297_AT	62	347	12980	2.41331
GOTERM_BP_FAT	GO:0007409~axonogenesis	3	4.61538	0.235481	1632550_AT, 1625366_AT, 1624297_AT	38	198	7937	3.16467
GOTERM_BP_FAT	GO:0030030~cell projection organization	4	6.15385	0.241027	1632550_AT, 1625366_AT, 1624297_AT, 1623736_AT	38	365	7937	2.28897
SP_PIR_KEYWORDS	membrane	8	12.3077	0.285902	1641477_AT, 1640167_S_AT, 1632550_AT, 1631168_AT, 1625366_AT, 1624297_AT, 1635738_AT, 1636618_AT	62	1139	12980	1.47045
GOTERM_BP_FAT	GO:0030182~neuron differentiation	4	6.15385	0.297236	1632550_AT, 1625366_AT, 1624297_AT, 1623736_AT	38	409	7937	2.04272
GOTERM_BP_FAT	GO:0000902~cell morphogenesis	4	6.15385	0.340094	1632550_AT, 1625366_AT, 1624297_AT, 1623736_AT	38	442	7937	1.89021
UP_SEQ_FEATURE	glycosylation site:N-linked (GlcNAc...)	5	7.69231	0.376104	1632550_AT, 1633048_AT, 1625366_AT, 1624297_AT, 1635738_AT	23	419	2975	1.54353
GOTERM_CC_FAT	GO:0016021~integral to membrane	8	12.3077	0.385868	1641477_AT, 1632550_AT, 1631821_AT, 1631168_AT, 1625366_AT, 1624297_AT, 1635738_AT, 1636618_AT	22	1360	4786	1.27968
UP_SEQ_FEATURE	topological domain:Extracellular	4	6.15385	0.404208	1632550_AT, 1625366_AT, 1624297_AT, 1635738_AT	23	309	2975	1.67441
GOTERM_CC_FAT	GO:0031224~intrinsic to membrane	8	12.3077	0.40424	1641477_AT, 1632550_AT, 1631821_AT, 1631168_AT, 1625366_AT, 1624297_AT, 1635738_AT, 1636618_AT	22	1382	4786	1.25931
GOTERM_BP_FAT	GO:0032989~cellular component morphogenesis	4	6.15385	0.437986	1632550_AT, 1625366_AT, 1624297_AT, 1623736_AT	38	518	7937	1.61288
SP_PIR_KEYWORDS	phosphoprotein	5	7.69231	0.538521	1640235_AT, 1632550_AT, 1628275_AT, 1624297_AT, 1623736_AT	62	815	12980	1.28439
UP_SEQ_FEATURE	topological domain:Cytoplasmic	4	6.15385	0.572913	1632550_AT, 1625366_AT, 1624297_AT, 1635738_AT	23	394	2975	1.31318
UP_SEQ_FEATURE	transmembrane region	5	7.69231	0.639697	1632550_AT, 1625366_AT, 1624297_AT, 1635738_AT, 1636618_AT	23	575	2975	1.12476
SP_PIR_KEYWORDS	transport	3	4.61538	0.647813	1631168_AT, 1635738_AT, 1636618_AT	62	465	12980	1.35068
GOTERM_CC_FAT	GO:0005886~plasma membrane	3	4.61538	0.879662	1631821_AT, 1625366_AT, 1624297_AT	22	781	4786	0.835642
Annotation Cluster 8	Enrichment Score: 0.5503281289296967
Category	Term	Count	%	PValue	Genes	List Total	Pop Hits	Pop Total	Fold Enrichment
SP_PIR_KEYWORDS	developmental protein	6	9.23077	0.109151	1640235_AT, 1632550_AT, 1628275_AT, 1624297_AT, 1623736_AT, 1640386_AT	62	540	12980	2.32616
GOTERM_BP_FAT	GO:0007444~imaginal disc development	4	6.15385	0.301119	1640235_AT, 1625625_AT, 1628275_AT, 1624297_AT	38	412	7937	2.02785
GOTERM_BP_FAT	GO:0048737~imaginal disc-derived appendage development	3	4.61538	0.313781	1640235_AT, 1628275_AT, 1624297_AT	38	243	7937	2.57862
GOTERM_BP_FAT	GO:0048736~appendage development	3	4.61538	0.31898	1640235_AT, 1628275_AT, 1624297_AT	38	246	7937	2.54718
SP_PIR_KEYWORDS	phosphoprotein	5	7.69231	0.538521	1640235_AT, 1632550_AT, 1628275_AT, 1624297_AT, 1623736_AT	62	815	12980	1.28439
Annotation Cluster 9	Enrichment Score: 0.5492263026145437
Category	Term	Count	%	PValue	Genes	List Total	Pop Hits	Pop Total	Fold Enrichment
SP_PIR_KEYWORDS	copper	3	4.61538	0.00390891	1630291_AT, 1628446_AT, 1633048_AT	62	20	12980	31.4032
GOTERM_MF_FAT	GO:0005507~copper ion binding	3	4.61538	0.00896435	1630291_AT, 1628446_AT, 1633048_AT	39	30	7918	20.3026
SP_PIR_KEYWORDS	metal-binding	5	7.69231	0.519539	1630291_AT, 1628446_AT, 1633048_AT, 1639374_S_AT, 1628275_AT	62	796	12980	1.31504
SP_PIR_KEYWORDS	zinc	3	4.61538	0.761133	1630291_AT, 1628446_AT, 1628275_AT	62	577	12980	1.0885
GOTERM_MF_FAT	GO:0043169~cation binding	6	9.23077	0.947292	1630291_AT, 1628446_AT, 1626417_AT, 1633048_AT, 1639374_S_AT, 1628275_AT	39	1764	7918	0.690563
GOTERM_MF_FAT	GO:0043167~ion binding	6	9.23077	0.948793	1630291_AT, 1628446_AT, 1626417_AT, 1633048_AT, 1639374_S_AT, 1628275_AT	39	1772	7918	0.687446
GOTERM_MF_FAT	GO:0008270~zinc ion binding	3	4.61538	0.966175	1630291_AT, 1628446_AT, 1628275_AT	39	1026	7918	0.593642
GOTERM_MF_FAT	GO:0046914~transition metal ion binding	4	6.15385	0.969146	1630291_AT, 1628446_AT, 1633048_AT, 1628275_AT	39	1354	7918	0.59978
GOTERM_MF_FAT	GO:0046872~metal ion binding	5	7.69231	0.97771	1630291_AT, 1628446_AT, 1633048_AT, 1639374_S_AT, 1628275_AT	39	1718	7918	0.590878
Annotation Cluster 10	Enrichment Score: 0.3449255203385427
Category	Term	Count	%	PValue	Genes	List Total	Pop Hits	Pop Total	Fold Enrichment
GOTERM_BP_FAT	GO:0007444~imaginal disc development	4	6.15385	0.301119	1640235_AT, 1625625_AT, 1628275_AT, 1624297_AT	38	412	7937	2.02785
GOTERM_BP_FAT	GO:0048563~post-embryonic organ morphogenesis	3	4.61538	0.383937	1640235_AT, 1625625_AT, 1628275_AT	38	284	7937	2.20636
GOTERM_BP_FAT	GO:0007560~imaginal disc morphogenesis	3	4.61538	0.383937	1640235_AT, 1625625_AT, 1628275_AT	38	284	7937	2.20636
GOTERM_BP_FAT	GO:0048569~post-embryonic organ development	3	4.61538	0.405633	1640235_AT, 1625625_AT, 1628275_AT	38	297	7937	2.10978
GOTERM_BP_FAT	GO:0048707~instar larval or pupal morphogenesis	3	4.61538	0.48561	1640235_AT, 1625625_AT, 1628275_AT	38	347	7937	1.80578
GOTERM_BP_FAT	GO:0009886~post-embryonic morphogenesis	3	4.61538	0.494786	1640235_AT, 1625625_AT, 1628275_AT	38	353	7937	1.77509
GOTERM_BP_FAT	GO:0007552~metamorphosis	3	4.61538	0.508366	1640235_AT, 1625625_AT, 1628275_AT	38	362	7937	1.73095
GOTERM_BP_FAT	GO:0002165~instar larval or pupal development	3	4.61538	0.587625	1640235_AT, 1625625_AT, 1628275_AT	38	418	7937	1.49906
GOTERM_BP_FAT	GO:0009791~post-embryonic development	3	4.61538	0.60855	1640235_AT, 1625625_AT, 1628275_AT	38	434	7937	1.44379
Annotation Cluster 11	Enrichment Score: 0.2090096832013204
Category	Term	Count	%	PValue	Genes	List Total	Pop Hits	Pop Total	Fold Enrichment
SP_PIR_KEYWORDS	developmental protein	6	9.23077	0.109151	1640235_AT, 1632550_AT, 1628275_AT, 1624297_AT, 1623736_AT, 1640386_AT	62	540	12980	2.32616
GOTERM_BP_FAT	GO:0048477~oogenesis	3	4.61538	0.726771	1640235_AT, 1628275_AT, 1640386_AT	38	539	7937	1.16253
GOTERM_BP_FAT	GO:0007292~female gamete generation	3	4.61538	0.73351	1640235_AT, 1628275_AT, 1640386_AT	38	546	7937	1.14763
GOTERM_BP_FAT	GO:0007276~gamete generation	3	4.61538	0.85881	1640235_AT, 1628275_AT, 1640386_AT	38	715	7937	0.876371
GOTERM_BP_FAT	GO:0019953~sexual reproduction	3	4.61538	0.869522	1640235_AT, 1628275_AT, 1640386_AT	38	735	7937	0.852524
GOTERM_BP_FAT	GO:0048609~reproductive process in a multicellular organism	3	4.61538	0.890145	1640235_AT, 1628275_AT, 1640386_AT	38	778	7937	0.805405
GOTERM_BP_FAT	GO:0032504~multicellular organism reproduction	3	4.61538	0.890145	1640235_AT, 1628275_AT, 1640386_AT	38	778	7937	0.805405
Annotation Cluster 12	Enrichment Score: 0.11259961356252886
Category	Term	Count	%	PValue	Genes	List Total	Pop Hits	Pop Total	Fold Enrichment
SP_PIR_KEYWORDS	membrane	8	12.3077	0.285902	1641477_AT, 1640167_S_AT, 1632550_AT, 1631168_AT, 1625366_AT, 1624297_AT, 1635738_AT, 1636618_AT	62	1139	12980	1.47045
SP_PIR_KEYWORDS	nucleotide-binding	3	4.61538	0.871526	1640167_S_AT, 1624297_AT, 1635738_AT	62	743	12980	0.845309
GOTERM_MF_FAT	GO:0032555~purine ribonucleotide binding	3	4.61538	0.946231	1640167_S_AT, 1624297_AT, 1635738_AT	39	923	7918	0.659888
GOTERM_MF_FAT	GO:0032553~ribonucleotide binding	3	4.61538	0.946231	1640167_S_AT, 1624297_AT, 1635738_AT	39	923	7918	0.659888
GOTERM_MF_FAT	GO:0017076~purine nucleotide binding	3	4.61538	0.959975	1640167_S_AT, 1624297_AT, 1635738_AT	39	989	7918	0.615851
GOTERM_MF_FAT	GO:0000166~nucleotide binding	3	4.61538	0.985487	1640167_S_AT, 1624297_AT, 1635738_AT	39	1206	7918	0.505039
Annotation Cluster 13	Enrichment Score: 0.081110087854399
Category	Term	Count	%	PValue	Genes	List Total	Pop Hits	Pop Total	Fold Enrichment
GOTERM_MF_FAT	GO:0003677~DNA binding	4	6.15385	0.776201	1627759_AT, 1641320_S_AT, 1628387_S_AT, 1628275_AT, 1623736_AT	39	830	7918	0.978437
GOTERM_BP_FAT	GO:0006355~regulation of transcription, DNA-dependent	3	4.61538	0.790577	1627759_AT, 1628387_S_AT, 1628275_AT, 1623736_AT	38	612	7937	1.02386
GOTERM_BP_FAT	GO:0051252~regulation of RNA metabolic process	3	4.61538	0.83694	1627759_AT, 1628387_S_AT, 1628275_AT, 1623736_AT	38	678	7937	0.924197
GOTERM_MF_FAT	GO:0030528~transcription regulator activity	3	4.61538	0.85118	1627759_AT, 1628387_S_AT, 1628275_AT, 1623736_AT	39	682	7918	0.893075
GOTERM_BP_FAT	GO:0045449~regulation of transcription	3	4.61538	0.899115	1627759_AT, 1628387_S_AT, 1628275_AT, 1623736_AT	38	799	7937	0.784237
